# Supplementary material for: Sequence Variation of Epstein-Barr Virus: Viral Types, Geography, Codon Usage, and Diseases
Source: J Virol. 2018 Oct 29;92(22):e01132-18. doi: 10.1128/JVI.01132-18 (PMC6206488; doi:10.1128/JVI.01132-18)
Supplement: Supplemental file 2 [file zjv021183971s2.xlsx]

## Sheet: Sheet1
Fig S2 Summary of gp42 protein sequence variation with EBNA3 type
											Phylogenetic tree of DNA sequences corresponding to gp42 open reading frame
212 strains with T1 EBNA3, 24 strains with T2 EBNA3 = 236 total
			Type 1 EBNA3	Type 1 EBNA3		Type 2 EBNA3	Type 2 EBNA3
			A	S		A	S															Type 2
A38S			210	2		2	22
%			99	1		8	92
			Q	K		Q	K
Q92K			209	3		1	23
%			98.5	1.5		4	96
			GC	ER		GC	ER
GC113-114ER			210	2		1	23
%			99	1		4	96
