# Supplementary material for: Sequence Variation of Epstein-Barr Virus: Viral Types, Geography, Codon Usage, and Diseases
Source: J Virol. 2018 Oct 29;92(22):e01132-18. doi: 10.1128/JVI.01132-18 (PMC6206488; doi:10.1128/JVI.01132-18)
Supplement: Supplemental file 3 [file zjv021183971s3.xlsx]

## Sheet: No writing 
Fig S3 - details of strain variation from Fig 3 and phylogenetic tree of concatenated N and C terminal EBNA1 sequences
Sample	Saliva		Geo collected		Ethnicity			T2		T/N												585	QEA		T20S		E24D,G27S		QCIGP		487			585 I
RK_LCL_L19			P		P	P		T2		N													Q								V	V
IMS_Saliva_200			E		C	C				N																					v	V
IMS_Saliva_164			E		E	E				N													Q						G		T	T
VA								T2																					G		L	L
GK_BL16			A		A	A		T2																					G		L	L
GK_Akuba			A		A	A																							G		L	L
Raji			A		A	A																							G		L	L
K4123			U		U	U				N																			G		L	L
sLCL-1.18_3245			A		A	A				N																			G		L	L
AFB1_2645								T2		N																			G		L	L
sLCL-2.15_3242			A		A	A		T2		N																			G		L	L
H058015C			A		A	A																							G		L	L
H018436D			A		A	A																							G		L	L
SCL																													G		L	L
JM_Saliva_33			A		A	A				N																			G		L	L
GK_RUDU			A		A	A																							G		L	L
GK_LY47			A		A	A																							G		L	L
JC_039			u		u	u				N																			G		L	L
pLCL-TRL1-post_			U		U	U				N																			G		L	L
pLCL-TRL1-pre_2			U		U	U				N																			G		L	L
BL36_2652			A		A	A																							G		L	L
P3HR1_c16_2134			A		A	A		T2																					G		L	L
sLCL-2.16_3243			a		a	a		T2		N																			G		L	L
Jijoye_2135			A		A	A		T2																					G		L	L
H002213			A		A	A																							G		L	L
HU11393			A		A	A																							G		L	L
MP																													G		L	L
H03753A			A		A	A																							G		L	L
JM_Saliva_5			A		A	A				N																			G		L	L
JM_Saliva_18			A		A	A				N																			G		L	L
JM_Saliva_20			a		a	a		T2		N																			G		L	L
GK_PUT			a		a	a		T2																					G		L	L
GK_BL72			A		A	A																							G		L	L
JC_037			U		U	U				N																			G		L	L
JW_BL121B			A		A	A																							G		L	L
sLCL-1.24_3250			A		A	A				N																			G		L	L
sLCL-1.05_3232			A		A	A				N																			G		L	L
sLCL-IS1.07_211			E		E	E				N																			G		L	L
sLCL-1.09_3236			A		A	A				N																			G		L	L
sLCL-1.13_3240			A		A	A				N																			G		L	L
CV-ARG										T																			G		L	L
DF_Tonsil_T47										T																			G		L	L
DF_Tonsil_T49										T																			G		L	L
DF_Tonsil_T156										N																			G		L	L
SG										T																			G		L	L
sLCL-2.21_3248			A		A	A		T2		N													Q						G		L	L
sLCL-2.22_3249			A		A	A		T2		N													Q						G		L	L
sLCL-2.14_3241			A		A	A		T2		N													Q						G		L	L
AG876			A		A	A		T2															Q						G		L	L
sLCL-1.10_3237			A		A	A				N													Q						G		T	T
sLCL-BL1.03_323			A		A	A				N													Q						G		T	T
sLCL-1.07_3234			A		A	A				N													Q						G		T	T
sLCL-1.04_3231			A		A	A				N													Q						G		T	T
sLCL-BL1.20_324			A		A	A				N													Q						G		T	T
sLCL-1.11_3238			A		A	A				N													Q						G		T	T
sLCL-1.06_3233			A		A	A				N													Q						G		T	T
sLCL-1.02_3229			A		A	A				N													Q						G		T	T
sLCL-1.08_3235			A		A	A				N													Q						G		T	T
Mutu			A		A	A																	Q						G		T	T
Cheptages_2143			A		A	A		T2															Q						G		T	T
GK_LY65			A		A	A																	Q						G		T	T
GK_BL42			A		A	A																	Q						G		T	T
GK_BL44			A		A	A																	Q						G		T	T
GK_BL36			A		A	A																	Q						G		T	T
JW_BL43B			A		A	A																	Q						G		T	T
IMS_Saliva_28			E							N													Q						G		T	T
JM_NKTLY_96.1			I		I	I																							G		L	L
IMS_Saliva_13			E		C	C				N																					V	V
EBVaGC5			C		C	C																									v	V
IMS_Saliva_14			E							N																					V	V
IMS_Saliva_211			E		C	C				N																					V	V
YCCEL1_3256			C		C	C				T																					V	V
IMS_Saliva_223			E		E	E				N																					a	A
B95-8			U		U	U				N																					A	A
X50-7_2137			U		U	U				N																					A	A
sLCL-IS1.04_211			E		E	E				N																					A	A
sLCL-IS1.18_211			E		E	E				N																					A	A
sLCL-IS2.01_212			E		E	E		T2		N																					A	A
GK_K001			U		U	U				N																					A	A
IMS_Saliva_81			E		E	E		T2		N																					A	A
IMS_Saliva_162			E		E	E				N																					A	A
IMS_Saliva_10			E		E	E				N																					A	A
IMS_Saliva_21			E							N																					A	A
IMS_Saliva_18			E							N																					A	A
IMS_Saliva_20			E		C	C				N																					A	A
IMS_Saliva_ 22			E							N																					A	A
IMS_Saliva_183			E		E	E				N																					A	A
IMS_Saliva_6			E		E	E				N																					A	A
Makau			A		A	A																									A	A
IMS_Saliva_187			E							N																					A	A
IMS_Saliva_24			E							N																					A	A
sLCL-IS1.15_212			E		E	E				N																					A	A
JM_NPC_bru_178			I		I	I				T																					A	A
IMS_Saliva_170			E		C	C				N																					A	A
IMS_Saliva_177			E							N																					A	A
IMS_Saliva_248			E							N																					A	A
JC_002			u		u	u				N																					A	A
JC_V005			u		u	u				N																					A	A
JC_V006			u		u	u				N																					A	A
IMS_Saliva_31			E							N																					A	A
IMS_Saliva_8			E		E	E		T2		N																					A	A
IMS_Saliva_189			E							N																					A	A
IMS_Saliva_180			E							N																					A	A
RK_LCL_L12			P		P	P				N																					A	A
RK_LCL_H12			P		P	P				N																					A	A
JC_040			u		u	u				N																					A	A
GC1			C		C	C																									v	V
IMS_Saliva_12			E		C	C				N																					V	V
HL04_3277			E		E	E																							G		T	T
HL09_3282			E		E	E																							G		T	T
HL05_3278			E		E	E																							G		T	T
sLCL-IM1.05_210			E		E	E				N																			G		T	T
sLCL-IS1.13_210			E		E	E				N																			G		T	T
sLCL-IM1.02_210			E		E	E				N																			G		T	T
IMS_Saliva_71			E		E	E				N																			G		T	T
IMS_Saliva_193			E		E	E				N																			G		T	T
EBVaGC1			C		C	C																							G		T	T
HL01_3274			E		E	E																							G		T	T
Wewak_2_2133			P		P	P		T2																					G		T	T
JM_NPC_bru_L4			I		I	I		T2																					G		T	T
RK_LCL_L2			P		P	P				N																			G		T	T
RK_LCL_L4			P		P	P		T2		N																			G		T	T
RK_LCL_L5			P		P	P				N																			G		T	T
IMS_Saliva_246			E		E	E				N																			G		T	T
JC_VID14			U		U	U				N													Q						G		T	T
IMS_Saliva_7			E			E				N																					T	T
sLCL-1.19_3246			A		A	A				N													Q						G		T	T
JC_027			U		U	U				N													Q						G		T	T
FNR																							Q						G		T	T
sLCL-IS1.06_210			E		E	E				N													Q						G		T	T
pLCL-TRL595_211			U		U	U				N													Q						G		T	T
sLCL-IM1.17_212			E		E	E				N													Q						G		T	T
sLCL-IS1.12_212			E		E	E				N													Q						G		T	T
sLCL-IS1.19_212			E		E	E				N													Q						G		T	T
sLCL-1.12_3239			A		A	A				N													Q						G		T	T
sLCL-IS1.14_212			E		E	E				N													Q						G		T	T
Daudi_2145			A		A	A																	Q						G		T	T
M-ABA_2139			A		A	A																	Q						G		T	T
BL37_2650			A		A	A																	Q						G		T	T
sLCL-IM1.09_212			E		E	E				N													Q						G		T	T
K4413			U		U	U				N													Q						G		T	T
sLCL-IS1.20_212			E		E	E				N													Q						G		T	T
sLCL-IM1.16_211			E		E	E				N													Q						G		T	T
EBVaGC4			C		C	C																	Q						G		T	T
JM_NPC_biop_27			I		I	I																	Q						G		T	T
JM_NPC_biop_162			I		I	I																	Q						G		T	T
GK_Farage			U		U	U																	Q						G		T	T
GK_BL18			A		A	A																	Q						G		T	T
IMS_Saliva_52			E		C	C				N													Q						G		T	T
IMS_Saliva_70			E		E	E				N													Q						G		T	T
IMS_Saliva_216			E		E	A				N													Q						G		T	T
JC_VID41			U		U	U				N													Q						G		T	T
JW_BL17A			A		A	A																	Q						G		T	T
IMS_Saliva_9			E		E	E				N													Q						G		T	T
AH_Saliva_9011			C		C	C		T2		N													Q						G		t	T
IMS_Saliva_84			E							N													Q						G		T	T
IMS_Saliva_220			E		E	E				N													Q						G		T	T
sLCL-IS1.01_210			E		E	E				N													Q						G		T	T
JM_LCL_IK			I		I	I				N													Q						G		T	T
sLCL-IS1.03_210			E		E	E				N													Q						G		T	T
sLCL-IS1.11_211			E		E	E				N													Q						G		T	T
sLCL-IS1.10_211			E		E	E				N													Q						G		T	T
sLCL-IS1.08_211			E		E	E				N													Q						G		T	T
L591_3258			E		E	E																	Q						G		T	T
GK_BL60			A		A	A																	Q						G		T	T
GK_BL67			E		E	E																	Q						G		T	T
IMS_Saliva_90			E		E	E				N													Q						G		T	T
IMS_Saliva_155			E		E					N													Q						G		T	T
IMS_Saliva_250			E		C	C				N													Q						G		T	T
IMS_Saliva_5			E							N													Q						G		T	T
JC_030-29			U		U	U				N													Q						G		T	T
JC_030-18			U		U	U				N													Q						G		T	T
IMS_Saliva_16			E							N													Q						G		T	T
IMS_Saliva_148			E		C	C				N													Q						G		T	T
IMS_Saliva_125			E							N													Q						G		T	T
HL11_3284			E		E	E																	Q						G		T	T
HL02_3275			E		E	E																	Q						G		T	T
HL08_3281			E		E	E																	Q						G		T	T
IMS_Saliva_210			E		C	C				N													Q						G		T	T
sLCL-1.17_3244			A		A	A				N													Q						G		T	T
IMS_Saliva_228			E							N													Q						G		T	T
JM_NPC_bru_238			I		I	I																	Q						Q		V	V
JM_NPC_bru_377			I		I	I				T													Q						Q		V	V
IMS_Saliva_231			E		USA	USA				N													Q						Q		V	V
JM_NPC_biop_51			I		I	I				T													Q						Q		V	V
JM_NPC_biop_238			I		I	I				T													Q						Q		V	V
JM_NPC_bru_L2			I		I	I				T													Q						Q		V	V
JM_NPC_bru_L3			I		I	I				T													Q						Q		V	V
JM_NPC_bru_L29			I		I	I				T													Q						Q		V	V
JM_NPC_bru_L41			I		I	I				T													Q						Q		V	V
JM_NPC_bru_L42			I		I	I				T													Q						Q		V	V
JM_NKTLY_97.1			I		I	I				T													Q								V	V
JM_NKTLY_218.1			I		I	I				T													Q						Q		V	V
JM_LCL_MU			I		I	I				N													Q						Q		V	V
JM_LCL_SU			I		I	I				N													Q						Q		V	V
JM_LCL_IN			I		I	I				N													Q						Q		V	V
JM_NPC_bru_38			I		I	I				T													Q								V	V
JM_NPC_bru_51			I		I	I				T													Q						Q		V	V
AH_Saliva_9082			C		C	C				N													Q								v	V
RK_LCL_L3			P		P	P		T2		N													Q								V	V
D3201.2_3259			C		C	C																	Q								V	V
HKN14_3252			C		C	C				T													Q								V	V
SALIVA1			E		C	C				N													Q								V	V
LC2			C		C	C																	Q								v	V
HKNPC7			C		C	C																	Q								v	V
HKNPC6			C		C	C																	Q								v	V
JM_NPC_bru_L16			I		I	I				T													Q								V	V
IMS_Saliva_49			E		C	C				N													Q								V	V
AH_Saliva_8192			C		C	C				N													Q								V	V
AH_Saliva_8471			C		C	C				N													Q								V	V
AH_Saliva_8489			C		C	C				N													Q								V	V
IMS_Saliva_79			E		C	C				N													Q						Q		v	V
IMS_Saliva _36			E		C	C				N													Q								v	V
AH_Saliva_8892			C		C	C				N													Q								v	V
AH_Saliva_9316			C		C	C		T2		N													Q								V	V
C666			C		C	C																	Q								V	V
Akata			C		C	C																	Q								V	V
HKN15_3253			C		C	C																	Q								V	V
HKN19_3254			C		C	C																	Q								V	V
GD1			C		C	C																	Q								V	V
HKNPC1			C		C	C																	Q								V	V
LC4			C		C	C																	Q								V	V
M81			C		C	C																	Q								V	V
LC3			C		C	C																	Q								V	V
LC1			C		C	C																	Q								V	V
EBVaGC9			C		C	C																	Q								V	V
EBVaGC8			C		C	C																	Q								V	V
EBVaGC7			C		C	C																	Q								V	V
EBVaGC6			C		C	C																	Q								V	V
EBVaGC2			C		C	C																	Q								V	V
EBVaGC3			C		C	C																	Q								V	V
VGO																							Q								V	V
HKNPC9			C		C	C																	Q								V	V
HKNPC8			C		C	C																	Q								V	V
HKNPC5			C		C	C																	Q								V	V
HKNPC4			C		C	C																	Q								V	V
HKNPC3			C		C	C																	Q								V	V
HKNPC2			C		C	C																	Q								V	V
JM_NPC_bru_L5			I		I	I																	Q								V	V
JM_NPC_bru_L37			I		I	I																	Q								V	V
JM_NPC_bru_L47			I		I	I																	Q								V	V
JM_NKTLY_98.1			I		I	I																	Q								V	V
IMS_Saliva_120			E		C	C				N													Q								V	V
IMS_Saliva_243			E		C	C				N													Q								V	V
AH_Saliva_9077			C		C	C				N													Q								V	V
JC_023			U		U	U				N													Q								V	V
GD2			C		C	C																	Q								V	V
IMS_Saliva_82			E							N													Q						Q		v	V
IMS_Saliva_204			E		E	E				N													Q						G		L	L
IMS_Saliva_38			E							N																					v	V
IMS_Saliva_196			E		E	E				N													Q								a	A
INS_Saliva_17			E							N													Q								A	A
JM_NPC_bru_L7			I		I	I		T2		T													Q						Q		A	A
IMS_Saliva_160			E					T2		N													Q						Q		a	A
RK_LCL_L24			P		P	P				N													Q								A	A
RK_LCL_H16			P		P	P				N													Q								A	A
IMS_Saliva_11			E							N													Q								A	A
RK_LCL_H35			P		P	P				N													Q								A	A
AH_Saliva_8899			C		C	C				N													Q								v	V
Mak-1			A		A	A				T																					A	A
