# Supplementary material for: Sequence Variation of Epstein-Barr Virus: Viral Types, Geography, Codon Usage, and Diseases
Source: J Virol. 2018 Oct 29;92(22):e01132-18. doi: 10.1128/JVI.01132-18 (PMC6206488; doi:10.1128/JVI.01132-18)
Supplement: Supplemental file 4 [file zjv021183971s4.xlsx]

## Sheet: Sheet1
Fig S4 SNPs in RPMS1 at positions 155389 and 155391 with effects on amino acid coding
RPMS1 SNPs	P P P D	155389	155391	237				NPC
NC007605	CCTCCCCCAGACA	C	G
K4423-Mi	CCTCCCCCAGACA	C	G					China, Hong Kong
ebv13	CCTCCCCCAGACA	C	G					GD2	A
ebv14	CCTCCCCCAGACA	C	G					HKNPC1	A
ebv6	CCTCCCCCAGACA	C	G					M81	A
ebv8	CCTCCCCCAGACA	C	G					KF992564 HKNPC2	A
ebv9	CCTCCCCCAGACA	C	G					KF992565 HKNPC3	A
Mak_1	CCTCCCCCAGACA	C	G					KF992566 HKNPC4	A
HL05	CCTCCCCCAGACA	C	G					KF992567 HKNPC5	A
sLCL-1.12	CCTCCCCCAGACA	C	G					KF992568 HKNPC6	A
pLCL-TRL1-pre	CCTCCCCCAGACA	C	G					KF992569 HKNPC7	A
HKN14	CCTCCCCCAGACA	C	G					KF992570 HKNPC8	A
HL08	CCTCCCCCAGACA	C	G					KF992571 HKNPC9	A
HL01	CCTCCCCCAGACA	C	G					HKN19	A
HL09	CCTCCCCCAGACA	C	G					C666.1	A
HL11	CCTCCCCCAGACA	C	G					HKN15	A
BL37	CCTCCCCCAGACA	C	G					D3201.2	A
M-ABA	CCTCCCCCAGACA	C	G					M81_gDNA	A	16
HL02	CCTCCCCCAGACA	C	G
Makau	CCTCCCCCAGACA	C	G					GD1	G
sLCL-IS1.08	CCTCCCCCAGACA	C	G					HKN14	G	2
X50-7	CCTCCCCCAGACA	C	G
pLCL-TRL595	CCTCCCCCAGACA	C	G					Indonesia
YCCEL1	CCTCCCCCAGACA	C	G					JM_NPC_bru_L47	A	1
sLCL-1.19	CCTCCCCCAGACA	C	G
HL04	CCTCCCCCAGACA	C	G					JM_NPC_biop_51	G
sLCL-IM1.09	CCTCCCCCAGACA	C	G					JM_NPC_bru_178	G
sLCL-1.24	CCTCCCCCAGACA	C	G					JM_NPC_bru_238	G
sLCL-IS1.11	CCTCCCCCAGACA	C	G					JM_NPC_bru_377	G
sLCL-IS1.01	CCTCCCCCAGACA	C	G					JM_NPC_bru_38	G
sLCL-IS1.18	CCTCCCCCAGACA	C	G					JM_NPC_bru_51	G
sLCL-1.09	CCTCCCCCAGACA	C	G					JM_NPC_bru_L16	G
sLCL-IS1.14	CCTCCCCCAGACA	C	G					JM_NPC_bru_L29	G
sLCL-IS1.20	CCTCCCCCAGACA	C	G					JM_NPC_bru_L3	G
sLCL-1.13	CCTCCCCCAGACA	C	G					JM_NPC_bru_L37	G
sLCL-1.05	CCTCCCCCAGACA	C	G					JM_NPC_bru_L41	G
sLCL-BL1.03	CCTCCCCCAGACA	C	G					JM_NPC_bru_L42	G
sLCL-IM1.17	CCTCCCCCAGACA	C	G					JM_NPC_bio_162	G
sLCL-IS1.06	CCTCCCCCAGACA	C	G					JM_NPC_biop_27	G
sLCL-IS1.19	CCTCCCCCAGACA	C	G					JM_NPC_bru_L2	G
sLCL-IM1.05	CCTCCCCCAGACA	C	G					JM_NPC_bru_L4	G
sLCL-IS1.10	CCTCCCCCAGACA	C	G					JM_NPC_bru_L7	G	17
sLCL-IS1.12	CCTCCCCCAGACA	C	G
sLCL-IS1.07	CCTCCCCCAGACA	C	G
sLCL-IS1.03	CCTCCCCCAGACA	C	G
sLCL-IM1.02	CCTCCCCCAGACA	C	G
sLCL-IS1.04	CCTCCCCCAGACA	C	G
P1-T1	CCTCCCCCAGACA	C	G
P2-T1	CCTCCCCCAGACA	C	G
P3-T1	CCTCCCCCAGACA	C	G
P4-T1	CCTCCCCCAGACA	C	G
P11-871	CCTCCCCCAGACA	C	G
P2-1213	CCTCCCCCAGACA	C	G
P3-2670	CCTCCCCCAGACA	C	G
P4-2274	CCTCCCCCAGACA	C	G
P5-1294	CCTCCCCCAGACA	C	G
P8-414	CCTCCCCCAGACA	C	G
ebv25	CCTCCCCCAGACA	C	G
ebv17	CCTCCCCCAGACA	C	G
ebv22	CCTCCCCCAGACA	C	G
ebv31	CCTCCCCCAGACA	C	G
CCH	CCTCCCCCAGACA	C	G
MP	CCTCCCCCAGACA	C	G
SCL	CCTCCCCCAGACA	C	G
VGO	CCTCCCCCAGACA	C	G
HU11393	CCTCCCCCAGACA	C	G
H018436D	CCTCCCCCAGACA	C	G
H058015C	CCTCCCCCAGACA	C	G
H03753A	CCTCCCCCAGACA	C	G
H002213	CCTCCCCCAGACA	C	G
CV-ARG	CCTCCCCCAGACA	C	G
RPF	CCTCCCCCAGACA	C	G
FNR	CCTCCCCCAGACA	C	G
EBVaGC1	CCTCCCCCAGACA	C	G
EBVaGC5	CCTCCCCCAGACA	C	G
EBVaGC6	CCTCCCCCAGACA	C	G
EBVaGC8	CCTCCCCCAGACA	C	G
LC4	CCTCCCCCAGACA	C	G
AH_Saliva_8489	CCTCCCCCAGACA	C	G
DF_Tonsil_T47	CCTCCCCCAGACA	C	G
DF_Tonsil_T49	CCTCCCCCAGACA	C	G
GK_BL18	CCTCCCCCAGACA	C	G
GK_BL36	CCTCCCCCAGACA	C	G
GK_BL42	CCTCCCCCAGACA	C	G
GK_BL44	CCTCCCCCAGACA	C	G
GK_BL60	CCTCCCCCAGACA	C	G
GK_BL67	CCTCCCCCAGACA	C	G
GK_BL72	CCTCCCCCAGACA	C	G
GK_Farage	CCTCCCCCAGACA	C	G
GK_LY47	CCTCCCCCAGACA	C	G
IMS_Saliva_10	CCTCCCCCAGACA	C	G
IMS_Saliva_120	CCTCCCCCAGACA	C	G
IMS_Saliva_162	CCTCCCCCAGACA	C	G
IMS_Saliva_170	CCTCCCCCAGACA	C	G
IMS_Saliva_177	CCTCCCCCAGACA	C	G
IMS_Saliva_193	CCTCCCCCAGACA	C	G
IMS_Saliva_204	CCTCCCCCAGACA	C	G
IMS_Saliva_220	CCTCCCCCAGACA	C	G
IMS_Saliva_231	CCTCCCCCAGACA	C	G
IMS_Saliva_248	CCTCCCCCAGACA	C	G
IMS_Saliva_250	CCTCCCCCAGACA	C	G
IMS_Saliva_31	CCTCCCCCAGACA	C	G
IMS_Saliva_52	CCTCCCCCAGACA	C	G
IMS_Saliva_6	CCTCCCCCAGACA	C	G
IMS_Saliva_70	CCTCCCCCAGACA	C	G
IMS_Saliva_71	CCTCCCCCAGACA	C	G
IMS_Saliva_9	CCTCCCCCAGACA	C	G
JC_030_18	CCTCCCCCAGACA	C	G
JC_030_29	CCTCCCCCAGACA	C	G
JC_037	CCTCCCCCAGACA	C	G
JC_V005	CCTCCCCCAGACA	C	G
JC_V006	CCTCCCCCAGACA	C	G
JM_NPC_bio_162	CCTCCCCCAGACA	C	G
JM_NPC_biop_27	CCTCCCCCAGACA	C	G
JM_NPC_bru_L2	CCTCCCCCAGACA	C	G
JM_Saliva_18	CCTCCCCCAGACA	C	G
JM_Saliva_33	CCTCCCCCAGACA	C	G
JM_Saliva_5	CCTCCCCCAGACA	C	G
JWBL121B	CCTCCCCCAGACA	C	G
JWBL17A	CCTCCCCCAGACA	C	G
JWBL43B	CCTCCCCCAGACA	C	G
RK_LCL_L2	CCTCCCCCAGACA	C	G
RK_LCL_L5	CCTCCCCCAGACA	C	G
Wewak1	CCTCCCCCAGACA	C	G
AFB1	CCTCCCCCAGACA	C	G
Cheptages	CCTCCCCCAGACA	C	G
sLCL-2.16	CCTCCCCCAGACA	C	G
sLCL-IS2.01	CCTCCCCCAGACA	C	G
sLCL-2.15	CCTCCCCCAGACA	C	G
Jijoye	CCTCCCCCAGACA	C	G
P3HR1_c16	CCTCCCCCAGACA	C	G
BL36	CCTCCCCCAGACA	C	G
sLCL-1.18	CCTCCCCCAGACA	C	G
JM_Saliva_20	CCTCCCCCAGACA	C	G
AH_Saliva_9316	CCTCCCCCAGACA	C	G
GK_BL16	CCTCCCCCAGACA	C	G
GK_PUT	CCTCCCCCAGACA	C	G
JM_NPC_bru_L4	CCTCCCCCAGACA	C	G
JM_NPC_bru_L7	CCTCCCCCAGACA	C	G
RK_LCL_L4	CCTCCCCCAGACA	C	G
K4123-Mi	CCTCCCCCAGACA	C	G
ebv27	CCTCCCCCAGACA	C	G
ebv21	CCTCCCCCAGACA	C	G
ebv30	CCTCCCCCAGACA	C	G
ebv19	CCTCCCCCAGACA	C	G	145
	P P P N
GD2	CCTCCCCCAAACA	C	A
HKNPC1	CCTCCCCCAAACA	C	A
M81	CCTCCCCCAAACA	C	A
KF992564 HKNPC2	CCTCCCCCAAACA	C	A
KF992565 HKNPC3	CCTCCCCCAAACA	C	A
KF992566 HKNPC4	CCTCCCCCAAACA	C	A
KF992567 HKNPC5	CCTCCCCCAAACA	C	A
KF992568 HKNPC6	CCTCCCCCAAACA	C	A
KF992569 HKNPC7	CCTCCCCCAAACA	C	A
KF992570 HKNPC8	CCTCCCCCAAACA	C	A
KF992571 HKNPC9	CCTCCCCCAAACA	C	A
Saliva1	CCTCCCCCAAACA	C	A
HKN19	CCTCCCCCAAACA	C	A
C666.1	CCTCCCCCAAACA	C	A
HKN15	CCTCCCCCAAACA	C	A
D3201.2	CCTCCCCCAAACA	C	A
LC2	CCTCCCCCAAACA	C	A
AH_Saliva_8192	CCTCCCCCAAACA	C	A
AH_Saliva_8471	CCTCCCCCAAACA	C	A
IMS_Saliva_49	CCTCCCCCAAACA	C	A
JM_NPC_bru_L47	CCTCCCCCAAACA	C	A
M81_gDNA	CCTCCCCCAAACA	C	A	22
	P P L D
Akata	CCTCCCCTAGACA	T	G
GD1	CCTCCCCTAGACA	T	G
Mutu	CCTCCCCTAGACA	T	G
ebv15	CCTCCCCTAGACA	T	G
ebv7	CCTCCCCTAGACA	T	G
L591	CCTCCCCTAGACA	T	G
Daudi	CCTCCCCTAGACA	T	G
sLCL-1.11	CCTCCCCTAGACA	T	G
sLCL-1.08	CCTCCCCTAGACA	T	G
sLCL-1.02	CCTCCCCTAGACA	T	G
sLCL-1.07	CCTCCCCTAGACA	T	G
sLCL-1.06	CCTCCCCTAGACA	T	G
sLCL-BL1.20	CCTCCCCTAGACA	T	G
sLCL-1.10	CCTCCCCTAGACA	T	G
sLCL-1.17	CCTCCCCTAGACA	T	G
sLCL-1.04	CCTCCCCTAGACA	T	G
sLCL-IS1.15	CCTCCCCTAGACA	T	G
sLCL-IM1.16	CCTCCCCTAGACA	T	G
P1-812	CCTCCCCTAGACA	T	G
P12-1026	CCTCCCCTAGACA	T	G
P6-1751	CCTCCCCTAGACA	T	G
P9-2631	CCTCCCCTAGACA	T	G
EBVaGC3	CCTCCCCTAGACA	T	G
EBVaGC2	CCTCCCCTAGACA	T	G
EBVaGC4	CCTCCCCTAGACA	T	G
EBVaGC7	CCTCCCCTAGACA	T	G
EBVaGC9	CCTCCCCTAGACA	T	G
LC1	CCTCCCCTAGACA	T	G
LC3	CCTCCCCTAGACA	T	G
AH_Saliva_9077	CCTCCCCTAGACA	T	G
GK_Akuba	CCTCCCCTAGACA	T	G
GK_LY65	CCTCCCCTAGACA	T	G
GK_RUDU	CCTCCCCTAGACA	T	G
IMS_Saliva_12	CCTCCCCTAGACA	T	G
IMS_Saliva_243	CCTCCCCTAGACA	T	G
JC_002	CCTCCCCTAGACA	T	G
JC_040	CCTCCCCTAGACA	T	G
JM_LCL_IK	CCTCCCCTAGACA	T	G
JM_LCL_IN	CCTCCCCTAGACA	T	G
JM_LCL_MU	CCTCCCCTAGACA	T	G
JM_LCL_SU	CCTCCCCTAGACA	T	G
JM_NKTLY_218_1	CCTCCCCTAGACA	T	G
JM_NKTLY_96_1	CCTCCCCTAGACA	T	G
JM_NKTLY_98_1	CCTCCCCTAGACA	T	G
JM_NPC_bio_238	CCTCCCCTAGACA	T	G
JM_NPC_biop_51	CCTCCCCTAGACA	T	G
JM_NPC_bru_178	CCTCCCCTAGACA	T	G
JM_NPC_bru_238	CCTCCCCTAGACA	T	G
JM_NPC_bru_377	CCTCCCCTAGACA	T	G
JM_NPC_bru_38	CCTCCCCTAGACA	T	G
JM_NPC_bru_51	CCTCCCCTAGACA	T	G
JM_NPC_bru_L16	CCTCCCCTAGACA	T	G
JM_NPC_bru_L29	CCTCCCCTAGACA	T	G
JM_NPC_bru_L3	CCTCCCCTAGACA	T	G
JM_NPC_bru_L37	CCTCCCCTAGACA	T	G
JM_NPC_bru_L41	CCTCCCCTAGACA	T	G
JM_NPC_bru_L42	CCTCCCCTAGACA	T	G
JM_NPC_bru_L5	CCTCCCCTAGACA	T	G
RK_LCL_H12	CCTCCCCTAGACA	T	G
RK_LCL_H16	CCTCCCCTAGACA	T	G
RK_LCL_H35	CCTCCCCTAGACA	T	G
RK_LCL_L12	CCTCCCCTAGACA	T	G
RK_LCL_L24	CCTCCCCTAGACA	T	G
JC_023	CCTCCCCTAGACA	T	G
AG876	CCTCCCCTAGACA	T	G
sLCL-2.14	CCTCCCCTAGACA	T	G
sLCL-2.21	CCTCCCCTAGACA	T	G
sLCL-2.22	CCTCCCCTAGACA	T	G
RK_LCL_L19	CCTCCCCTAGACA	T	G
RK_LCL_L3	CCTCCCCTAGACA	T	G	70
	**** ** * ***

## Sheet: Sheet2
Fig S4 EBER2 variation, prototype or Chinese
Prototype EBER2 type TCAGTGCGGTGCTACCGAC							China/Hong Kong
sLCL-IS1.03							C666-1		Ch
sLCL-IS1.10							D3201.2		Ch
sLCL-1.05							HKN15		Ch
pLCL-TRL595							HKN19		Ch
sLCL-IS1.01							HKNPC1		Ch
sLCL-IS1.19							M81		Ch
pLCL-TRL1-pre							HKNPC9		Ch
sLCL-IS1.14							HKNPC8		Ch
Daudi							HKNPC7		Ch
sLCL-1.06							HKNPC6		Ch
Mutu							HKNPC5		Ch
HL09							HKNPC4		Ch
K4123							HKNPC3		Ch
sLCL-IS1.13							HKNPC2		Ch
Mak_1							M81_gDNA		Ch	15
sLCL-IM1.02
GD1							HKN14		P
AFB1							GD1		P	2
sLCL-2.21
sLCL-2.16							Indonesia
sLCL-IS2.01							JM_NPC_bru_L2		P
LC3							JM_NPC_bru_L7		P
EBVaGC7							JM_NPC_biop_51		P
EBVaGC4							JM_NPC_biop_238		P
EBVaGC3							JM_NPC_bru_L4		P
H018436D							JM_NPC_bru_L37		P
MP							JM_NPC_bru_L42		P
SG							JM_NPC_biop_27		P
H03753A							JM_NPC_biop_162		P
JM_Saliva_5							JM_NPC_bru_L3		P
JM_NPC_bru_L2							JM_NPC_bru_L29		P
JM_NPC_bru_L7							JM_NPC_bru_L41		P
JM_Saliva_18							JM_NPC_bru_38		P
JM_NKTLY_97.1							JM_NPC_bru_51		P
JM_NKTLY_218.1							JM_NPC_bru_377		P	15
RK_LCL_L19
JM_LCL_MU							JM_NPC_bru_L5		Ch
JM_Saliva_33							JM_NPC_bru_L16		Ch
GK_PUT							JM_NPC_bru_178		Ch
IMS_Saliva_193							JM_NPC_bru_L47		Ch	4
AH_Saliva_8471
RPF
CV-ARG
DF_Tonsil_T47
DF_Tonsil_T49
sLCL-IS1.11
HL02
sLCL-1.24
HL08
L591
sLCL-IS1.07
sLCL-1.10
sLCL-1.13
sLCL-1.04
sLCL-BL1.20
sLCL-IM1.09
Raji
HL01
sLCL-IM1.05
sLCL-IM1.16
Makau
sLCL-1.19
sLCL-1.18
sLCL-2.15
sLCL-2.14
AG876
LC4
EBVaGC8
EBVaGC5
EBVaGC1
H058015C
SCL
GC1
FNR
JM_NPC_biop_51
JM_NPC_biop_238
JM_NPC_bru_L4
JM_NPC_bru_L37
JM_NPC_bru_L42
JM_NKTLY_98.1
RK_LCL_L12
RK_LCL_H35
JM_LCL_IK
GK_Akuba
YCCEL1
RK_LCL_L3
HL11
sLCL-IS1.06
sLCL-IS1.08
pLCL-TRL1-post
sLCL-1.17
sLCL-IS1.12
sLCL-1.09
sLCL-1.12
sLCL-1.07
HL04
sLCL-1.08
K4413
sLCL-IS1.20
HL05
Akata
HKN14
sLCL-IS1.15
Saliva1
P3HR1_c16
sLCL-2.22
Jijoye
Wewak_2
LC1
EBVaGC6
EBVaGC2
H002213
HU11393
CCH
VA
JM_NPC_biop_27
JM_NPC_biop_162
JM_NPC_bru_L3
JM_NPC_bru_L29
JM_NPC_bru_L41
JM_NKTLY_96.1
JM_Saliva_20
RK_LCL_H16
JM_LCL_SU
JM_LCL_IN
GK_LY91
GK_RUDU
GK_BL67
JM_NPC_bru_38
GK_Farage
JM_NPC_bru_51
JM_NPC_bru_238
JM_NPC_bru_377
IMS_Saliva_49
IMS_Saliva_52
IMS_Saliva_70
IMS_Saliva_71
IMS_Saliva_81
IMS_Saliva_90
IMS_Saliva_120
IMS_Saliva_155
IMS_Saliva_170
GK_BL72
IMS_Saliva_177
GK_BL16
IMS_Saliva_187
IMS_Saliva_204
IMS_Saliva_216
IMS_Saliva_220
IMS_Saliva_231
IMS_Saliva_243
IMS_Saliva_248
AH_Saliva_9316
AH_Saliva_8489
AH_Saliva_9077
DF_Tonsil_T156
BDLF2-17
GK_LY47
BDLF2-5E6
IMS_Saliva_5
BDLF2-10G8
JC_002
JC_023
JC_030-29
JC_030-18
JC_037
JC_040
JC_V006
JC_VID41
JW_BL121B
IMS_Saliva_31
RK_LCL_L24
RK_LCL_L4
RK_LCL_H12
GK_BL60
NC007605
X50-7
sLCL-IS1.04
sLCL-IS1.18
sLCL-1.11
sLCL-1.02
BL36
GK_BL42
GK_BL44
GK_K001
GK_LY65
GK_BL36
IMS_Saliva_162
IMS_Saliva_250
JW_BL43B
IMS_Saliva_10
IMS_Saliva_6
JC_039
JC_V005
JC_VID14
IMS_Saliva_9
IMS_Saliva_12
sLCL-BL1.03
Cheptages
EBVaGC9
M-ABA
BL37
GK_BL18
JW_BL17A
sLCL-IM1.17
JC_027
Chinese type GCTGTGCGGTGCTGCCGTC
C666-1
D3201.2
HKN15
HKN19
HKNPC1
M81
LC2
VGO
HKNPC9
HKNPC8
HKNPC7
HKNPC6
HKNPC5
HKNPC4
HKNPC3
HKNPC2
JM_NPC_bru_L47
AH_Saliva_8192
M81_gDNA
JM_NPC_bru_L5
JM_NPC_bru_L16
JM_NPC_bru_178
RK_LCL_L2
RK_LCL_L5

## Sheet: Sheet3
Fig S4 Zp V3 frequency in EBV from Chinese and Indonesian samples.
All Chinese, Taiwan, Singapore samples
		NPC	normal
T1 P		D3201.2_3259	AH_Saliva_8192
		HKN14_3252	AH_Saliva_8471
		HKNPC6	AH_Saliva_8489
		HKNPC7	AH_Saliva_9077
			IMS_Saliva_49
			Saliva 1
			IMS_Saliva_250
			IMS_Saliva_52
T1 V3		M81_gDNA	IMS_Saliva_120
		C666	IMS_Saliva_248
		HKN15_3253
		HKN19_3254
		GD1
		GD2
		HKNPC1
		HKNPC2
		HKNPC3
		HKNPC4
		HKNPC5
		HKNPC8
		HKNPC9
T2 V3			AH_Saliva_9316
All Indonesia samples
T1 P		JM_NPC_biop_27	JM_LCL_IK
		JM_NPC_bru_L16	JM_Saliva_18
		JM_NPC_bru_L2	JM_Saliva_33
		JM_NPC_bru_L37	JM_Saliva_5
		JM_NPC_bru_L5
T1 V3		JM_NPC_biop_51	JM_LCL_MU
		JM_NPC_biop_162	JM_LCL_SU
		JM_NPC_biop_238	JM_LCL_IN
		JM_NPC_bru_L3
		JM_NPC_bru_L29
		JM_NPC_bru_L41
		JM_NPC_bru_L42
		JM_NPC_bru_L47
		JM_NPC_bru_38
		JM_NPC_bru_51
		JM_NPC_bru_178
		JM_NPC_bru_377
T2 V3		JM_NPC_bru_L4	JM_Saliva_20
		JM_NPC_bru_L7
White British/Australian samples
T1 P			IMS_Saliva_9
			IMS_Saliva_10
			IMS_Saliva_70
			IMS_Saliva_71
			IMS_Saliva_162
			IMS_Saliva_193
			IMS_Saliva_231
			sLCL_IS1_01
			sLCL_IS1_03
			sLCL_IS1_04
			sLCL_IS1_07
			sLCL_IS1_10
			sLCL_IS1_11
			sLCL_IS1_12
			sLCL_IS1_13
			sLCL_IS1_14
			sLCL_IS1_18
			sLCL_IS1_19
			sLCL_IS1_20
T2 V3			sLCL_IS2_01
Kenya samples
T1 P			sLCL-1.02
			sLCL-1.04
			sLCL-1.05
			sLCL-1.06
			sLCL-1.07
			sLCL-1.08
			sLCL-1.09
			sLCL-1.10
			sLCL-1.11
			sLCL-1.13
			sLCL-1.17
			sLCL-1.19
			sLCL-1.24
T2 V3			sLCL-2.14
			sLCL-2.15
			sLCL-2.16
			sLCL-2.21
