# Supplementary material for: Sequence Variation of Epstein-Barr Virus: Viral Types, Geography, Codon Usage, and Diseases
Source: J Virol. 2018 Oct 29;92(22):e01132-18. doi: 10.1128/JVI.01132-18 (PMC6206488; doi:10.1128/JVI.01132-18)
Supplement: Supplemental file 5 [file zjv021183971s5.xlsx]

## Sheet: Lyt vs Lat (NC007605)
Fig S5 Codon usage analysis
NC007605
CODONS	TTT	TTC	TTA	TTG	CTT	CTC	CTA	CTG	ATT	ATC	ATA	GTT	GTC	GTA	GTG	TCT	TCC	TCA	TCG	AGT	AGC	CCT	CCC	CCA	CCG	ACT	ACC	ACA	ACG	GCT	GCC	GCA	GCG	TAT	TAC	CAT	CAC	CAA	CAG	AAT	AAC	AAA	AAG	GAT	GAC	GAA	GAG	TGT	TGC
Aminoacids	F	F	L	L	L	L	L	L	I	I	I	V	V	V	V	S	S	S	S	S	S	P	P	P	P	T	T	T	T	A	A	A	A	Y	Y	H	H	Q	Q	N	N	K	K	D	D	E	E	C	C
Lytic genes
BHRF1	2	0	1.333	1.333	0.889	0.222	0.222	2	1.091	0.273	1.636	1.455	0	0.727	1.818	0.8	0.8	1.6	0.4	1.2	1.2	2.667	0	1.333	0	1.429	0.571	2	0	0.4	2.4	0.8	0.4	1.6	0.4	1.333	0.667	0.667	1.333	0.667	1.333	0	0	0.75	1.25	1	1	1.333	0.667
BFLF2	0.857	1.143	0.167	0.5	0.667	1.333	0.833	2.5	0.167	1.833	1	0.381	1.333	0.762	1.524	1.091	1.636	1.091	0.364	0.364	1.455	0.235	2.353	0.706	0.706	0.5	2.75	0.25	0.5	0.632	2.316	0.842	0.211	0.75	1.25	0.933	1.067	0.4	1.6	0.923	1.077	0.769	1.231	0.833	1.167	0.625	1.375	1	1
BFLF1	0.917	1.083	0.348	0.348	0.87	1.652	0.522	2.261	0.857	1.821	0.321	0.286	1.429	0.286	2	0.857	2.229	0.343	0.514	0.171	1.886	0.444	1.556	1.444	0.556	0.471	2.118	0.588	0.824	0.3	2.7	0.5	0.5	0.353	1.647	0.353	1.647	0.421	1.579	0.778	1.222	0.952	1.048	0.552	1.448	0.778	1.222	0.5	1.5
BFRF1	1.286	0.714	0	0.364	0.364	1.455	0.364	3.455	1.667	1	0.333	0.308	1.231	0.154	2.308	1.273	1.273	0.909	1.273	0.364	0.909	1.176	1.882	0.235	0.706	0.222	1.333	0.667	1.778	0.727	2	0.364	0.909	0.571	1.429	0.364	1.636	0.6	1.4	0.222	1.778	0.5	1.5	0.875	1.125	0.762	1.238	0.5	1.5
BFRF2	0.96	1.04	0.387	1.548	0.581	1.355	0.194	1.935	0.545	1.909	0.545	0.711	0.622	0.444	2.222	1.071	2.25	0.429	0.857	0.214	1.179	1.106	1.532	0.596	0.766	0.727	1.273	0.545	1.455	0.852	2.164	0.197	0.787	1	1	0.615	1.385	0.556	1.444	0.667	1.333	0	2	0.857	1.143	0.32	1.68	0.714	1.286
BORF2	1.136	0.864	0.209	0.488	0.628	1.605	0.349	2.721	1.375	1.5	0.125	0.245	1.388	0.163	2.204	1.048	1.429	0.667	0.667	0.667	1.524	0.526	1.895	0.316	1.263	0.6	1.8	0.4	1.2	0.378	2.703	0.27	0.649	0.706	1.294	0.4	1.6	0.188	1.812	0.571	1.429	0.286	1.714	0.93	1.07	0.533	1.467	0.692	1.308
BaRF1	0.889	1.111	0.333	0.833	0.5	1.333	0.5	2.5	1.421	1.105	0.474	0.235	1.412	0.471	1.882	0	2.308	0	0	0.923	2.769	0.5	1.5	1	1	1	2	0.4	0.6	0.75	2.5	0.125	0.625	0.333	1.667	0.286	1.714	0.857	1.143	0.667	1.333	0	2	0.947	1.053	0.261	1.739	0.4	1.6
BMRF1	1.6	0.4	0.15	0.6	0.6	1.5	0.45	2.7	1.667	1	0.333	0.875	0.75	0.375	2	0.789	1.263	0.632	1.105	0.947	1.263	1.189	1.081	0.973	0.757	1.12	1.28	0.64	0.96	0.596	2.383	0.426	0.596	0.909	1.091	0.6	1.4	0.571	1.429	0.4	1.6	0.286	1.714	0.833	1.167	0.476	1.524	0.333	1.667
SM_BMLF1sndBSLF2_	1.231	0.769	0.13	0.522	0.522	1.304	1.043	2.478	1.333	1.333	0.333	0.667	1.167	0.167	2	0.783	1.174	1.174	0.391	0.522	1.957	0.923	1.846	0.513	0.718	0.588	1.882	1.176	0.353	0.195	1.854	1.171	0.78	0.545	1.455	0.462	1.538	0.75	1.25	0.267	1.733	0.381	1.619	0.727	1.273	0.706	1.294	0.364	1.636
BSLF1	1.171	0.829	0.173	0.231	0.462	1.904	0.635	2.596	0.774	1.839	0.387	0.258	1.484	0.258	2	0.407	1.729	0.814	1.119	0.305	1.627	0.291	2.036	0.727	0.945	0.364	1.964	0.509	1.164	0.564	2.359	0.359	0.718	0.615	1.385	0.706	1.294	0.5	1.5	0.8	1.2	0.696	1.304	0.722	1.278	0.455	1.545	0.593	1.407
BLLF3	0.727	1.273	0	0.529	0.706	2.118	0.529	2.118	0.3	2.4	0.3	0.471	1.412	0.235	1.882	1.091	1.091	0.273	0.818	1.091	1.636	0.364	2.182	0.727	0.727	0.211	2.526	0.632	0.632	0.615	2.769	0	0.615	0.444	1.556	0.5	1.5	0.154	1.846	0.571	1.429	0.222	1.778	0.364	1.636	0.2	1.8	1	1
BZLF1	1.5	0.5	0.6	0.6	0	0.6	0.9	3.3	1.2	0.6	1.2	1.176	0.471	0.471	1.882	2	1.2	0.8	1.6	0	0.4	1.655	0.276	1.655	0.414	1.667	1	1.333	0	1.857	0.857	1.286	0	1.143	0.857	0.667	1.333	1.04	0.96	1.333	0.667	0.889	1.111	0.714	1.286	1.167	0.833	0.4	1.6
BRLF1	1.1	0.9	0.218	0.655	0.436	1.2	0.873	2.618	0.875	1	1.125	0.364	1.091	0.364	2.182	0.655	1.855	0.327	0.436	0.982	1.745	0.981	1.811	0.528	0.679	0.889	1.667	1.111	0.333	0.462	2.462	0.538	0.538	0.2	1.8	0.941	1.059	0.375	1.625	0.737	1.263	0.323	1.677	0.688	1.312	0.957	1.043	0.833	1.167
BRRF1	0.857	1.143	0.522	0.261	0.391	2.217	0.522	2.087	0.706	1.412	0.882	0.222	1.778	0.667	1.333	1.043	2.087	0	0.261	1.043	1.565	0.923	1.538	1.231	0.308	0.308	1.538	0.923	1.231	0.696	2.609	0.348	0.348	0.571	1.429	0.571	1.429	0.4	1.6	0.8	1.2	0.667	1.333	0.556	1.444	0.923	1.077	0.25	1.75
BKRF4	1	1	0	1.5	0.75	0.75	0	3	2	1	0	0.667	2	0.667	0.667	1.622	0.486	1.459	0.811	0.649	0.973	0.97	1.333	1.212	0.485	0.923	1.846	0.615	0.615	0.727	1.818	1.091	0.364	0	2	1.333	0.667	0.444	1.556	1.333	0.667	0.8	1.2	0.632	1.368	0.6	1.4	0	2
BBLF4	0.684	1.316	0.077	0.077	0.385	2.692	0.615	2.154	0.724	1.448	0.828	0.194	1.871	0.258	1.677	0.679	1.811	0.679	0.792	0.226	1.811	0.205	2.359	0.308	1.128	0.267	2.333	0.333	1.067	0.522	2.551	0.29	0.638	0.706	1.294	0.545	1.455	0.4	1.6	0.545	1.455	0.4	1.6	0.421	1.579	0.364	1.636	0.19	1.81
BBLF2andBBLF3	1	1	0.148	0.444	0.741	1.926	0.593	2.148	0.955	1.909	0.136	0.818	1.273	0.182	1.727	1	1.429	0.714	1.143	0.429	1.286	0.471	2.118	0.549	0.863	0.667	2.095	0.476	0.762	0.58	2.203	0.464	0.754	0.941	1.059	0.4	1.6	0.75	1.25	0.25	1.75	0.667	1.333	0.698	1.302	0.439	1.561	0.333	1.667
BGLF5	1.385	0.615	0.154	0.615	0.769	2	0.462	2	1.5	0.923	0.577	0.229	1.6	0.114	2.057	1.2	1.95	0.9	0.75	0.45	0.75	0.516	1.677	1.161	0.645	0.923	1.692	0.308	1.077	0.615	1.846	0.462	1.077	0.421	1.579	0.5	1.5	0.833	1.167	1.176	0.824	0.727	1.273	0.4	1.6	0.24	1.76	0.615	1.385
BGLF4	1.1	0.9	0.113	1.019	0.453	1.811	0.113	2.491	1.615	1.154	0.231	0.174	0.87	0.348	2.609	0.75	1.312	0	1.312	1.125	1.5	0.667	1.667	1	0.667	0.545	1.636	0.182	1.636	0.8	1.92	0.64	0.64	1.1	0.9	0.588	1.412	0.267	1.733	0.5	1.5	0.526	1.474	0.938	1.062	0.333	1.667	0.667	1.333
BDLF4	1.333	0.667	0.522	0.522	0.261	1.565	0.261	2.87	0.75	2.25	0	0.421	1.474	0.421	1.684	0.333	2.667	0.667	0.333	0.667	1.333	1.667	0.667	0	1.667	0.667	1.667	1.333	0.333	0.364	2.909	0	0.727	0.667	1.333	0.889	1.111	0.889	1.111	1.333	0.667	0.444	1.556	1.111	0.889	0.125	1.875	0.667	1.333
BcRF1	0.833	1.167	0.129	0.452	0.452	1.097	1.032	2.839	0.583	1.917	0.5	0.444	0.978	0.267	2.311	0.814	2.034	0.712	0.407	0.61	1.424	0.615	1.769	0.538	1.077	0.522	1.826	0.87	0.783	0.88	2.24	0.32	0.56	0.444	1.556	0.593	1.407	0.417	1.583	0.629	1.371	0.75	1.25	0.75	1.25	0.364	1.636	0.522	1.478
BXLF1	1.259	0.741	0.545	1.2	0.764	0.764	0.764	1.964	1.588	0.706	0.706	0.947	0.737	0.632	1.684	1.592	0.98	0.612	0.49	0.98	1.347	1.073	1.463	0.683	0.78	0.718	1.744	0.821	0.718	0.8	2.08	0.64	0.48	0.769	1.231	1.1	0.9	0.476	1.524	1.222	0.778	0.457	1.543	0.848	1.152	0.667	1.333	1.286	0.714
BVRF1	0.727	1.273	0.225	0.225	0.525	1.35	0.525	3.15	0.474	2.053	0.474	0.267	1.067	0.4	2.267	0.714	2	1.429	0.857	0	1	0.465	2.14	0.744	0.651	0.167	1.5	0.833	1.5	0.406	2.145	0.348	1.101	0.571	1.429	0.2	1.8	0.148	1.852	0.476	1.524	0.333	1.667	0.4	1.6	0.414	1.586	1	1
BALF5	0.958	1.042	0	0.286	0.114	2.229	0.4	2.971	0.702	2.043	0.255	0.154	1.333	0.154	2.359	0.421	2	0.526	0.947	0.211	1.895	0.692	2.154	0.538	0.615	0	1.714	0.653	1.633	0.222	3.067	0.267	0.444	0.359	1.641	0.593	1.407	0.421	1.579	0.308	1.692	0.208	1.792	0.517	1.483	0.233	1.767	0.552	1.448
BALF2	1.043	0.957	0.214	0.161	0.429	1.232	0.429	3.536	0.486	2.027	0.486	0.195	1.268	0.098	2.439	0.434	1.301	0.361	1.373	0.289	2.241	0.232	2.145	0.464	1.159	0.381	2.476	0.19	0.952	0.294	2.349	0.257	1.101	0.286	1.714	0.3	1.7	0.085	1.915	0.298	1.702	0.143	1.857	0.28	1.72	0.23	1.77	0.345	1.655
BALF1	0.889	1.111	0	0.414	0	1.655	0	3.931	0.75	1.875	0.375	0	0.889	0.222	2.889	1.875	0.75	0	1.125	0	2.25	0.8	0.8	1.6	0.8	0.8	1.2	1.2	0.8	0.333	2.167	0.333	1.167	0.5	1.5	0.333	1.667	0	2	0	2	0.6	1.4	0.533	1.467	0	2	0	2
BARF1	0.833	1.167	0.273	0.818	0.818	1.364	0.273	2.455	0.857	1.714	0.429	0.96	1.44	0.16	1.44	1.875	1.5	0.375	0.375	0.375	1.5	0.615	1.846	1.538	0	0.615	2.769	0.308	0.308	1.25	1.75	0.75	0.25	0.5	1.5	0.4	1.6	0.286	1.714	1	1	0.667	1.333	0.857	1.143	0.533	1.467	0.5	1.5
BNRF1	0.981	1.019	0.039	0.784	0.431	1.294	0.549	2.902	1.184	1.579	0.237	0.652	0.87	0.13	2.348	0.725	1.648	0.857	0.923	0.527	1.319	0.44	1.626	0.879	1.055	0.29	1.739	0.696	1.275	0.469	1.969	0.781	0.781	0.688	1.312	0.588	1.412	0.441	1.559	0.571	1.429	0.261	1.739	0.764	1.236	0.423	1.577	0.56	1.44
BFRF3	1.667	0.333	0	0.5	1	1.5	0	3	1.5	0	1.5	0.889	0.889	0.889	1.333	0.9	1.8	1.5	0.3	0.9	0.6	0.667	2.333	0.667	0.333	1.091	2.182	0.364	0.364	0.727	1.939	0.727	0.606	0	2	0.667	1.333	0.571	1.429	1.5	0.5	0.8	1.2	1	1	0.4	1.6	0	2
BORF1	0.818	1.182	0.182	0	0.182	0.909	0.727	4	0.8	1.6	0.6	0.353	1.765	0.353	1.529	0.774	1.935	0.194	0.581	0.774	1.742	0.909	1.455	0.364	1.273	0.706	1.647	0.235	1.412	0.457	2.171	0.343	1.029	1.333	0.667	0.25	1.75	0.4	1.6	1.091	0.909	0.333	1.667	0.4	1.6	0.429	1.571	1	1
BMRF2	1.067	0.933	0.105	0.737	0.526	1.684	0.105	2.842	1.2	1.65	0.15	0.457	1.486	0.457	1.6	1.4	1.6	0.4	1	0	1.6	0.286	2	0.571	1.143	0.444	2.222	0.667	0.667	0.571	2.514	0.571	0.343	0.5	1.5	1.091	0.909	0.5	1.5	0.4	1.6	0.444	1.556	2	0	0.667	1.333	0.889	1.111
BSRF1	1.333	0.667	0.261	0.522	0.522	2.087	0.261	2.348	0	2.571	0.429	0.6	1	0.2	2.2	0.75	0.375	1.5	1.5	0	1.875	1.111	1.778	0.222	0.889	0	2	0	2	0.522	2.783	0.174	0.522	1.333	0.667	0	2	0.444	1.556	1.667	0.333	0.333	1.667	0.6	1.4	0	2	0.5	1.5
BLRF1	1.143	0.857	0.375	0.375	1.125	0.75	0.375	3	0.75	1.5	0.75	0	2.286	0	1.714	0.667	2.667	0.667	0.667	0.667	0.667	0.8	0.8	0.8	1.6	0.4	1.2	1.2	1.2	0.75	1.75	0.5	1	0	2	0	0	0	2	0.5	1.5	0	2	0.667	1.333	2	0	1	1
BLRF2	0	0	0	2.182	0.545	1.091	0	2.182	2.4	0	0.6	1.667	0.667	1	0.667	3.375	0.75	0.75	0.375	0	0.75	1.667	0.667	1	0.667	0.444	1.778	0.889	0.889	1.647	1.647	0.471	0.235	0	0	0	0	1.111	0.889	1.333	0.667	0.727	1.273	0.333	1.667	1.091	0.909	2	0
gp350_BLLF1	1.417	0.583	0.327	0.873	0.873	1.091	0.764	2.073	1.286	0.857	0.857	0.759	0.897	0.621	1.724	0.874	0.816	1.34	0.408	0.99	1.573	0.485	1.333	1.859	0.323	0.54	1.89	1.104	0.466	0.615	1.538	1.415	0.431	0.6	1.4	1.294	0.706	1.12	0.88	1.269	0.731	0.88	1.12	1.097	0.903	0.933	1.067	0.727	1.273
BZLF2	1.571	0.429	0.8	0.8	1.2	0.4	1.2	1.6	2	1	0	1	0.833	1	1.167	0.5	0.5	3	0	1	1	0.421	1.053	1.895	0.632	0.632	1.474	1.474	0.421	0.333	2	1.333	0.333	1.385	0.615	1	1	1.143	0.857	0.909	1.091	1.231	0.769	1.5	0.5	0.444	1.556	1.455	0.545
BRRF2	1.5	0.5	1.082	1.082	1.082	0.885	0.197	1.672	1.143	1.143	0.714	1.943	1.029	0.457	0.571	1.034	2.379	0.724	0.517	0.517	0.828	1.231	1.231	1.128	0.41	0.615	1.385	0.923	1.077	1.043	1.826	0.957	0.174	1	1	0.625	1.375	0.609	1.391	1.067	0.933	0.5	1.5	1.03	0.97	0.875	1.125	0.909	1.091
BKRF2	1.143	0.857	0.857	0.571	0.857	1.714	0	2	1.286	1.714	0	0.4	2	0.4	1.2	0	1.714	1.286	0	0	3	1.333	0	2.667	0	1	1.5	1	0.5	0.8	1.6	1.2	0.4	0	2	1	1	0.5	1.5	0.8	1.2	0	2	0	2	1	1	1.2	0.8
BBRF1	0.818	1.182	0.31	0.31	0.414	1.552	0.828	2.586	0.237	2.132	0.632	0.5	1	0.1	2.4	0.778	1.556	0.556	1	0.556	1.556	0.774	1.935	0.258	1.032	0.3	1.8	0.3	1.6	0.174	2.435	0.696	0.696	0.5	1.5	1.143	0.857	0.348	1.652	0.24	1.76	0.258	1.742	0.6	1.4	0.488	1.512	0.727	1.273
BBRF2	1.091	0.909	0.146	0.439	0.293	1.61	0.146	3.366	0.667	1.333	1	0.25	1.75	0.25	1.75	0.522	2.087	0.522	1.043	0.783	1.043	0.364	2.909	0.364	0.364	0	2.857	0.571	0.571	0.25	3.25	0.25	0.25	0.286	1.714	0.6	1.4	0.444	1.556	0.706	1.294	0.375	1.625	0.615	1.385	0.429	1.571	0	2
BBRF3	0.933	1.067	0.122	0.49	0.612	1.224	0.367	3.184	0.375	2.25	0.375	0.417	1.833	0.083	1.667	0.811	2.27	0.811	1.459	0	0.649	0.545	2.182	0.364	0.909	0.32	1.44	0.48	1.76	0.138	2.897	0.552	0.414	0.316	1.684	0	2	0.286	1.714	0.462	1.538	0.5	1.5	0.222	1.778	0.143	1.857	0.222	1.778
BGRF1andBDRF1	1.2	0.8	0.395	0.474	0.711	1.579	0.632	2.211	0.659	2.195	0.146	0.4	1.28	0.56	1.76	0.716	1.612	0.537	0.537	0.716	1.881	0.571	2	0.714	0.714	0.314	2.431	0.627	0.627	0.632	2.526	0.421	0.421	0.842	1.158	0.455	1.545	0.387	1.613	0.48	1.52	0.364	1.636	0.412	1.588	0.581	1.419	0.308	1.692
BGLF2	1.231	0.769	0.176	0.353	0.529	1.059	0.353	3.529	0.6	1.8	0.6	0.625	1	0.625	1.75	1.412	0.353	1.765	0.353	0.353	1.765	1.077	1.385	1.231	0.308	0.375	2.125	0.875	0.625	0.615	2.308	0.769	0.308	0.769	1.231	0.857	1.143	0.667	1.333	0.667	1.333	1	1	1.167	0.833	0.769	1.231	0.833	1.167
BGLF1	1.125	0.875	0	0.735	0.98	1.837	0.612	1.837	1.44	0.96	0.6	1.189	1.081	0.108	1.622	1.2	1.371	0.514	0.686	1.2	1.029	0.727	1.576	1.091	0.606	0.828	1.379	0.828	0.966	1.236	1.745	0.655	0.364	1.167	0.833	0.667	1.333	0.667	1.333	0.889	1.111	1	1	0.875	1.125	0.485	1.515	0.222	1.778
BDLF3	1.5	0.5	0.286	0.571	1.143	1.143	0.571	2.286	1.2	0.9	0.9	0.8	1.333	0	1.867	0.857	2.143	0.214	1.071	0.643	1.071	0.923	0.923	1.538	0.615	0.912	1.263	1.123	0.702	1.12	1.76	0.8	0.32	0	2	0	2	0	2	0.727	1.273	0.571	1.429	0.5	1.5	0.4	1.6	2	0
BDLF2	1.182	0.818	0.462	1.154	1.154	1.385	0.923	0.923	1.286	1.714	0	0.513	1.436	0.308	1.744	1.043	1.043	1.043	0.522	0.522	1.826	1	0.75	1.25	1	0.552	2.483	0.552	0.414	1	1.6	0.6	0.8	1.429	0.571	0.923	1.077	0.727	1.273	1.059	0.941	0.308	1.692	1.25	0.75	0.643	1.357	0.545	1.455
BDLF1	1.25	0.75	0.511	1.277	0.383	1.149	0.383	2.298	1.385	0.692	0.923	0.828	0.414	0.414	2.345	1.909	1.364	1.091	0	1.091	0.545	0.5	2	0.5	1	0.5	2.25	0.25	1	0.444	2.222	0.889	0.444	0.154	1.846	1	1	0.308	1.692	1.111	0.889	0.286	1.714	1.111	0.889	0.154	1.846	0	2
BcLF1	1.127	0.873	0.05	0.347	0.595	1.785	0.397	2.826	1.065	1.694	0.242	0.672	0.84	0.303	2.185	0.828	1.931	0.69	0.414	0.552	1.586	0.389	1.889	0.722	1	0.771	2.024	0.53	0.675	0.571	2.617	0.421	0.391	0.786	1.214	0.553	1.447	0.34	1.66	0.769	1.231	0.39	1.61	0.716	1.284	0.43	1.57	0.778	1.222
BTRF1	1	1	0	0.383	0.638	1.532	0.766	2.681	0.8	1.9	0.3	0.129	1.806	0.645	1.419	0.774	2.129	0.581	0.968	0.387	1.161	0.667	2.222	0.444	0.667	0.545	2.727	0.545	0.182	0.5	2.5	0.75	0.25	0.889	1.111	0.25	1.75	0.667	1.333	0.727	1.273	0.5	1.5	1.091	0.909	0.364	1.636	0.8	1.2
BXLF2	1.576	0.424	0.182	0.727	0.606	1.152	0.424	2.909	1.219	1.312	0.469	1.111	1.259	0.074	1.556	1.222	1.444	0.222	0.556	0.667	1.889	0.615	1.846	0.923	0.615	0.816	1.878	0.571	0.735	0.741	2.222	0.444	0.593	0.667	1.333	0.842	1.158	0.5	1.5	0.7	1.3	0.533	1.467	0.8	1.2	0.619	1.381	0.769	1.231
BXRF1	1.8	0.2	0	0.75	0.938	1.5	0.562	2.25	1.5	1.5	0	0.533	1.067	1.067	1.333	1.125	2.25	0	0.375	0.75	1.5	0.4	2.4	0.4	0.8	0.889	1.556	0.444	1.111	0.923	1.231	0.769	1.077	1.333	0.667	0.4	1.6	0.667	1.333	0.4	1.6	0.5	1.5	1.143	0.857	1	1	1.25	0.75
BVRF2	1.412	0.588	0.218	0.545	0.545	1.527	0.545	2.618	0.8	1.4	0.8	0	1.63	0.148	2.222	1.2	2	0.8	0.667	0.4	0.933	0.759	1.519	0.709	1.013	0.242	2.424	0.606	0.727	0.507	2.028	0.789	0.676	0.091	1.909	0.167	1.833	0.214	1.786	0.769	1.231	0.32	1.68	0.452	1.548	0.815	1.185	0.4	1.6
BILF2	1.5	0.5	0.462	0.692	0.923	1.154	0.692	2.077	0.231	1.846	0.923	0.87	0.87	0.348	1.913	1.579	1.895	0.316	0.316	0.632	1.263	1	2	0.75	0.25	1.333	1.926	0.444	0.296	0.941	1.647	0.941	0.471	0.286	1.714	1.333	0.667	1.333	0.667	1.286	0.714	0.8	1.2	1	1	1.333	0.667	0.8	1.2
BALF4	0.821	1.179	0.333	0.583	0.417	1.083	0.75	2.833	0.805	1.683	0.512	0.351	1.333	0.07	2.246	0.375	2.156	0.656	0.75	0.281	1.781	0.476	2.095	0.762	0.667	0.585	2.146	0.488	0.78	0.194	2.387	0.516	0.903	0.323	1.677	0.714	1.286	0.489	1.511	0.381	1.619	0.364	1.636	0.35	1.65	0.489	1.511	0.182	1.818
average lytic	1.16002	0.839981	0.276434	0.656623	0.628321	1.43225	0.500604	2.61908	1.03358	1.48998	0.533019	0.585509	1.2457	0.378811	1.86564	1.0107	1.62891	0.755264	0.707698	0.560604	1.45013	0.794434	1.65157	0.875302	0.754094	0.617642	1.8854	0.69966	0.872755	0.655415	2.23081	0.600415	0.588887	0.635491	1.36451	0.621208	1.34106	0.524113	1.51362	0.772698	1.26504	0.495679	1.50432	0.762792	1.27494	0.586962	1.45077	0.672925	1.36481
SD	0.328007	0.309766	0.272696	0.395596	0.280322	0.463884	0.287457	0.585671	0.496782	0.571271	0.369901	0.407243	0.437421	0.260926	0.466988	0.546914	0.574336	0.534289	0.395941	0.353788	0.521554	0.444767	0.608714	0.503104	0.349045	0.344679	0.476676	0.377033	0.464013	0.340204	0.458241	0.326883	0.271775	0.411109	0.442167	0.358188	0.42501	0.29072	0.29072	0.368646	0.368646	0.280399	0.339542	0.337465	0.337465	0.354775	0.354775	0.443209	0.443209
Latent genes
EBNA2	1.2	0.8	0.75	0.75	1.35	1.05	1.5	0.6	1.8	0.8	0.4	0.889	1.333	0.889	0.889	0.615	0.923	2.308	0.308	0.923	0.923	0.889	0.889	1.985	0.237	0.75	1.25	1.375	0.625	0.889	1.111	1.778	0.222	1.556	0.444	1.714	0.286	1.357	0.643	1	1	0.333	1.667	0.957	1.043	1.2	0.8	1	1
EBNA3A	1.407	0.593	0.667	1.333	0.857	1.333	0.476	1.333	1.5	0.75	0.75	1.169	0.923	0.985	0.923	0.621	1.138	0.931	0.31	0.931	2.069	1	1.226	1	0.774	0.72	1.2	1.2	0.88	0.941	1.553	0.894	0.612	1.053	0.947	1.167	0.833	0.62	1.38	1.143	0.857	0.667	1.333	1.28	0.72	0.933	1.067	1.6	0.4
EBNA3B	1.25	0.75	0.831	1.015	1.015	0.554	0.923	1.662	1.35	0.75	0.9	0.912	1.053	0.632	1.404	1.2	1.3	1.2	0.7	1.2	0.4	1.102	1.134	1.354	0.409	0.952	0.762	1.206	1.079	1.027	1.459	0.919	0.595	1.333	0.667	1	1	0.667	1.333	0.947	1.053	0.882	1.118	1.111	0.889	0.892	1.108	0.6	1.4
EBNA3C	1.053	0.947	1.132	1.019	0.906	0.906	0.679	1.358	0.724	1.138	1.138	0.64	0.72	0.48	2.16	1.023	1.159	1.636	0.614	0.955	0.614	1.352	0.91	1.241	0.497	0.755	1.358	1.208	0.679	0.988	1.318	0.894	0.8	0.833	1.167	0.839	1.161	0.841	1.159	1.333	0.667	0.783	1.217	1.176	0.824	1.019	0.981	0.833	1.167
EBNA1noGlyAla	1.5	0.5	0.8	1.2	1.6	0.8	1.2	0.4	1.875	0.375	0.75	0.533	1.067	1.067	1.333	0.667	1.111	1.111	0	2.667	0.444	0.976	1.073	1.463	0.488	1.6	1.067	1.333	0	1.091	1.455	0.909	0.545	1.2	0.8	1	1	1.273	0.727	0.667	1.333	0.833	1.167	1.217	0.783	1.12	0.88	0.667	1.333
LMP1	0.667	1.333	0.329	0.822	1.233	1.89	0.74	0.986	0.857	1.714	0.429	2	1	0	1	2.182	1.909	0	0	1.091	0.818	1.556	0.556	1.222	0.667	2	1	0.333	0.667	1.5	1.5	0.5	0.5	1	1	0.842	1.158	0.933	1.067	0.875	1.125	2	0	0.667	1.333	1.111	0.889	1	1
LMP2A	0.947	1.053	0.255	1.021	1.021	1.213	0.83	1.66	1.826	0.652	0.522	1.212	0.727	0.727	1.333	1.95	0.6	0.9	0.6	1.2	0.75	0.706	1.059	1.647	0.588	1	1.125	1.375	0.5	1.083	1.083	1.167	0.667	0.778	1.222	0	2	1.8	0.2	0.933	1.067	0.667	1.333	0.857	1.143	1.2	0.8	0.533	1.467
average latent	1.14629	0.853714	0.680571	1.02286	1.14029	1.10657	0.906857	1.14271	1.41886	0.882714	0.698429	1.05071	0.974714	0.682857	1.29171	1.17971	1.16286	1.15514	0.361714	1.281	0.859714	1.083	0.978143	1.416	0.522857	1.111	1.10886	1.14714	0.632857	1.07414	1.35414	1.00871	0.563	1.10757	0.892429	0.937429	1.06257	1.07014	0.929857	0.985429	1.01457	0.880714	1.11929	1.03786	0.962143	1.06786	0.932143	0.890429	1.10957
SD	0.263184	0.263184	0.280407	0.186104	0.247554	0.399841	0.318325	0.461445	0.435716	0.398081	0.24841	0.450913	0.197328	0.33665	0.405879	0.599622	0.369014	0.656175	0.267822	0.576586	0.524362	0.265802	0.20426	0.298686	0.162417	0.459345	0.179074	0.340414	0.312053	0.186458	0.175633	0.362522	0.165177	0.256071	0.256071	0.472254	0.472254	0.395076	0.395076	0.194078	0.194078	0.486381	0.486381	0.20422	0.20422	0.114019	0.114019	0.336542	0.336542
[truncated: 10 more columns]

## Sheet: Early, Late, Latent (NC007605)
Fig S5 Codon usage analysis
CODONS	TTT	TTC	TTA	TTG	CTT	CTC	CTA	CTG	ATT	ATC	ATA	GTT	GTC	GTA	GTG	TCT	TCC	TCA	TCG	AGT	AGC	CCT	CCC	CCA	CCG	ACT	ACC	ACA	ACG	GCT	GCC	GCA	GCG	TAT	TAC	CAT	CAC	CAA	CAG	AAT	AAC	AAA	AAG	GAT	GAC	GAA	GAG	TGT	TGC
Aminoacids	F	F	L	L	L	L	L	L	I	I	I	V	V	V	V	S	S	S	S	S	S	P	P	P	P	T	T	T	T	A	A	A	A	Y	Y	H	H	Q	Q	N	N	K	K	D	D	E	E	C	C
NC007605
Early genes
BHRF1	2	0	1.333	1.333	0.889	0.222	0.222	2	1.091	0.273	1.636	1.455	0	0.727	1.818	0.8	0.8	1.6	0.4	1.2	1.2	2.667	0	1.333	0	1.429	0.571	2	0	0.4	2.4	0.8	0.4	1.6	0.4	1.333	0.667	0.667	1.333	0.667	1.333	0	0	0.75	1.25	1	1	1.333	0.667
BFLF2	0.857	1.143	0.167	0.5	0.667	1.333	0.833	2.5	0.167	1.833	1	0.381	1.333	0.762	1.524	1.091	1.636	1.091	0.364	0.364	1.455	0.235	2.353	0.706	0.706	0.5	2.75	0.25	0.5	0.632	2.316	0.842	0.211	0.75	1.25	0.933	1.067	0.4	1.6	0.923	1.077	0.769	1.231	0.833	1.167	0.625	1.375	1	1
BFLF1	0.917	1.083	0.348	0.348	0.87	1.652	0.522	2.261	0.857	1.821	0.321	0.286	1.429	0.286	2	0.857	2.229	0.343	0.514	0.171	1.886	0.444	1.556	1.444	0.556	0.471	2.118	0.588	0.824	0.3	2.7	0.5	0.5	0.353	1.647	0.353	1.647	0.421	1.579	0.778	1.222	0.952	1.048	0.552	1.448	0.778	1.222	0.5	1.5
BFRF1	1.286	0.714	0	0.364	0.364	1.455	0.364	3.455	1.667	1	0.333	0.308	1.231	0.154	2.308	1.273	1.273	0.909	1.273	0.364	0.909	1.176	1.882	0.235	0.706	0.222	1.333	0.667	1.778	0.727	2	0.364	0.909	0.571	1.429	0.364	1.636	0.6	1.4	0.222	1.778	0.5	1.5	0.875	1.125	0.762	1.238	0.5	1.5
BFRF2	0.96	1.04	0.387	1.548	0.581	1.355	0.194	1.935	0.545	1.909	0.545	0.711	0.622	0.444	2.222	1.071	2.25	0.429	0.857	0.214	1.179	1.106	1.532	0.596	0.766	0.727	1.273	0.545	1.455	0.852	2.164	0.197	0.787	1	1	0.615	1.385	0.556	1.444	0.667	1.333	0	2	0.857	1.143	0.32	1.68	0.714	1.286
BORF2	1.136	0.864	0.209	0.488	0.628	1.605	0.349	2.721	1.375	1.5	0.125	0.245	1.388	0.163	2.204	1.048	1.429	0.667	0.667	0.667	1.524	0.526	1.895	0.316	1.263	0.6	1.8	0.4	1.2	0.378	2.703	0.27	0.649	0.706	1.294	0.4	1.6	0.188	1.812	0.571	1.429	0.286	1.714	0.93	1.07	0.533	1.467	0.692	1.308
BaRF1	0.889	1.111	0.333	0.833	0.5	1.333	0.5	2.5	1.421	1.105	0.474	0.235	1.412	0.471	1.882	0	2.308	0	0	0.923	2.769	0.5	1.5	1	1	1	2	0.4	0.6	0.75	2.5	0.125	0.625	0.333	1.667	0.286	1.714	0.857	1.143	0.667	1.333	0	2	0.947	1.053	0.261	1.739	0.4	1.6
BMRF1	1.6	0.4	0.15	0.6	0.6	1.5	0.45	2.7	1.667	1	0.333	0.875	0.75	0.375	2	0.789	1.263	0.632	1.105	0.947	1.263	1.189	1.081	0.973	0.757	1.12	1.28	0.64	0.96	0.596	2.383	0.426	0.596	0.909	1.091	0.6	1.4	0.571	1.429	0.4	1.6	0.286	1.714	0.833	1.167	0.476	1.524	0.333	1.667
SM	1.231	0.769	0.13	0.522	0.522	1.304	1.043	2.478	1.333	1.333	0.333	0.667	1.167	0.167	2	0.783	1.174	1.174	0.391	0.522	1.957	0.923	1.846	0.513	0.718	0.588	1.882	1.176	0.353	0.195	1.854	1.171	0.78	0.545	1.455	0.462	1.538	0.75	1.25	0.267	1.733	0.381	1.619	0.727	1.273	0.706	1.294	0.364	1.636
BSLF1	1.171	0.829	0.173	0.231	0.462	1.904	0.635	2.596	0.774	1.839	0.387	0.258	1.484	0.258	2	0.407	1.729	0.814	1.119	0.305	1.627	0.291	2.036	0.727	0.945	0.364	1.964	0.509	1.164	0.564	2.359	0.359	0.718	0.615	1.385	0.706	1.294	0.5	1.5	0.8	1.2	0.696	1.304	0.722	1.278	0.455	1.545	0.593	1.407
BLLF3	0.727	1.273	0	0.529	0.706	2.118	0.529	2.118	0.3	2.4	0.3	0.471	1.412	0.235	1.882	1.091	1.091	0.273	0.818	1.091	1.636	0.364	2.182	0.727	0.727	0.211	2.526	0.632	0.632	0.615	2.769	0	0.615	0.444	1.556	0.5	1.5	0.154	1.846	0.571	1.429	0.222	1.778	0.364	1.636	0.2	1.8	1	1
BZLF1	1.5	0.5	0.6	0.6	0	0.6	0.9	3.3	1.2	0.6	1.2	1.176	0.471	0.471	1.882	2	1.2	0.8	1.6	0	0.4	1.655	0.276	1.655	0.414	1.667	1	1.333	0	1.857	0.857	1.286	0	1.143	0.857	0.667	1.333	1.04	0.96	1.333	0.667	0.889	1.111	0.714	1.286	1.167	0.833	0.4	1.6
BRLF1	1.1	0.9	0.218	0.655	0.436	1.2	0.873	2.618	0.875	1	1.125	0.364	1.091	0.364	2.182	0.655	1.855	0.327	0.436	0.982	1.745	0.981	1.811	0.528	0.679	0.889	1.667	1.111	0.333	0.462	2.462	0.538	0.538	0.2	1.8	0.941	1.059	0.375	1.625	0.737	1.263	0.323	1.677	0.688	1.312	0.957	1.043	0.833	1.167
BRRF1	0.857	1.143	0.522	0.261	0.391	2.217	0.522	2.087	0.706	1.412	0.882	0.222	1.778	0.667	1.333	1.043	2.087	0	0.261	1.043	1.565	0.923	1.538	1.231	0.308	0.308	1.538	0.923	1.231	0.696	2.609	0.348	0.348	0.571	1.429	0.571	1.429	0.4	1.6	0.8	1.2	0.667	1.333	0.556	1.444	0.923	1.077	0.25	1.75
BKRF4	1	1	0	1.5	0.75	0.75	0	3	2	1	0	0.667	2	0.667	0.667	1.622	0.486	1.459	0.811	0.649	0.973	0.97	1.333	1.212	0.485	0.923	1.846	0.615	0.615	0.727	1.818	1.091	0.364	0	2	1.333	0.667	0.444	1.556	1.333	0.667	0.8	1.2	0.632	1.368	0.6	1.4	0	2
BBLF4	0.684	1.316	0.077	0.077	0.385	2.692	0.615	2.154	0.724	1.448	0.828	0.194	1.871	0.258	1.677	0.679	1.811	0.679	0.792	0.226	1.811	0.205	2.359	0.308	1.128	0.267	2.333	0.333	1.067	0.522	2.551	0.29	0.638	0.706	1.294	0.545	1.455	0.4	1.6	0.545	1.455	0.4	1.6	0.421	1.579	0.364	1.636	0.19	1.81
BBLF3andBBLF3	1	1	0.148	0.444	0.741	1.926	0.593	2.148	0.955	1.909	0.136	0.818	1.273	0.182	1.727	1	1.429	0.714	1.143	0.429	1.286	0.471	2.118	0.549	0.863	0.667	2.095	0.476	0.762	0.58	2.203	0.464	0.754	0.941	1.059	0.4	1.6	0.75	1.25	0.25	1.75	0.667	1.333	0.698	1.302	0.439	1.561	0.333	1.667
BGLF5	1.385	0.615	0.154	0.615	0.769	2	0.462	2	1.5	0.923	0.577	0.229	1.6	0.114	2.057	1.2	1.95	0.9	0.75	0.45	0.75	0.516	1.677	1.161	0.645	0.923	1.692	0.308	1.077	0.615	1.846	0.462	1.077	0.421	1.579	0.5	1.5	0.833	1.167	1.176	0.824	0.727	1.273	0.4	1.6	0.24	1.76	0.615	1.385
BGLF4	1.1	0.9	0.113	1.019	0.453	1.811	0.113	2.491	1.615	1.154	0.231	0.174	0.87	0.348	2.609	0.75	1.312	0	1.312	1.125	1.5	0.667	1.667	1	0.667	0.545	1.636	0.182	1.636	0.8	1.92	0.64	0.64	1.1	0.9	0.588	1.412	0.267	1.733	0.5	1.5	0.526	1.474	0.938	1.062	0.333	1.667	0.667	1.333
BDLF4	1.333	0.667	0.522	0.522	0.261	1.565	0.261	2.87	0.75	2.25	0	0.421	1.474	0.421	1.684	0.333	2.667	0.667	0.333	0.667	1.333	1.667	0.667	0	1.667	0.667	1.667	1.333	0.333	0.364	2.909	0	0.727	0.667	1.333	0.889	1.111	0.889	1.111	1.333	0.667	0.444	1.556	1.111	0.889	0.125	1.875	0.667	1.333
BcRF1	0.833	1.167	0.129	0.452	0.452	1.097	1.032	2.839	0.583	1.917	0.5	0.444	0.978	0.267	2.311	0.814	2.034	0.712	0.407	0.61	1.424	0.615	1.769	0.538	1.077	0.522	1.826	0.87	0.783	0.88	2.24	0.32	0.56	0.444	1.556	0.593	1.407	0.417	1.583	0.629	1.371	0.75	1.25	0.75	1.25	0.364	1.636	0.522	1.478
BXLF1	1.259	0.741	0.545	1.2	0.764	0.764	0.764	1.964	1.588	0.706	0.706	0.947	0.737	0.632	1.684	1.592	0.98	0.612	0.49	0.98	1.347	1.073	1.463	0.683	0.78	0.718	1.744	0.821	0.718	0.8	2.08	0.64	0.48	0.769	1.231	1.1	0.9	0.476	1.524	1.222	0.778	0.457	1.543	0.848	1.152	0.667	1.333	1.286	0.714
BVRF1	0.727	1.273	0.225	0.225	0.525	1.35	0.525	3.15	0.474	2.053	0.474	0.267	1.067	0.4	2.267	0.714	2	1.429	0.857	0	1	0.465	2.14	0.744	0.651	0.167	1.5	0.833	1.5	0.406	2.145	0.348	1.101	0.571	1.429	0.2	1.8	0.148	1.852	0.476	1.524	0.333	1.667	0.4	1.6	0.414	1.586	1	1
BALF5	0.958	1.042	0	0.286	0.114	2.229	0.4	2.971	0.702	2.043	0.255	0.154	1.333	0.154	2.359	0.421	2	0.526	0.947	0.211	1.895	0.692	2.154	0.538	0.615	0	1.714	0.653	1.633	0.222	3.067	0.267	0.444	0.359	1.641	0.593	1.407	0.421	1.579	0.308	1.692	0.208	1.792	0.517	1.483	0.233	1.767	0.552	1.448
BALF2	1.043	0.957	0.214	0.161	0.429	1.232	0.429	3.536	0.486	2.027	0.486	0.195	1.268	0.098	2.439	0.434	1.301	0.361	1.373	0.289	2.241	0.232	2.145	0.464	1.159	0.381	2.476	0.19	0.952	0.294	2.349	0.257	1.101	0.286	1.714	0.3	1.7	0.085	1.915	0.298	1.702	0.143	1.857	0.28	1.72	0.23	1.77	0.345	1.655
BALF1	0.889	1.111	0	0.414	0	1.655	0	3.931	0.75	1.875	0.375	0	0.889	0.222	2.889	1.875	0.75	0	1.125	0	2.25	0.8	0.8	1.6	0.8	0.8	1.2	1.2	0.8	0.333	2.167	0.333	1.167	0.5	1.5	0.333	1.667	0	2	0	2	0.6	1.4	0.533	1.467	0	2	0	2
BARF1	0.833	1.167	0.273	0.818	0.818	1.364	0.273	2.455	0.857	1.714	0.429	0.96	1.44	0.16	1.44	1.875	1.5	0.375	0.375	0.375	1.5	0.615	1.846	1.538	0	0.615	2.769	0.308	0.308	1.25	1.75	0.75	0.25	0.5	1.5	0.4	1.6	0.286	1.714	1	1	0.667	1.333	0.857	1.143	0.533	1.467	0.5	1.5
average early	1.08426	0.915741	0.258148	0.612778	0.52137	1.49011	0.496407	2.62141	0.998593	1.48311	0.518185	0.486074	1.19881	0.35063	1.9647	0.971	1.5757	0.647889	0.76	0.548296	1.49722	0.81363	1.61578	0.82663	0.743778	0.640407	1.78519	0.714667	0.859778	0.622852	2.26374	0.484741	0.628852	0.629778	1.37022	0.611296	1.3887	0.477593	1.52241	0.684185	1.31581	0.470111	1.45581	0.693815	1.30619	0.507593	1.49241	0.57737	1.42263
Late genes
BNRF1	0.981	1.019	0.039	0.784	0.431	1.294	0.549	2.902	1.184	1.579	0.237	0.652	0.87	0.13	2.348	0.725	1.648	0.857	0.923	0.527	1.319	0.44	1.626	0.879	1.055	0.29	1.739	0.696	1.275	0.469	1.969	0.781	0.781	0.688	1.312	0.588	1.412	0.441	1.559	0.571	1.429	0.261	1.739	0.764	1.236	0.423	1.577	0.56	1.44
BFRF3	1.667	0.333	0	0.5	1	1.5	0	3	1.5	0	1.5	0.889	0.889	0.889	1.333	0.9	1.8	1.5	0.3	0.9	0.6	0.667	2.333	0.667	0.333	1.091	2.182	0.364	0.364	0.727	1.939	0.727	0.606	0	2	0.667	1.333	0.571	1.429	1.5	0.5	0.8	1.2	1	1	0.4	1.6	0	2
BORF1	0.818	1.182	0.182	0	0.182	0.909	0.727	4	0.8	1.6	0.6	0.353	1.765	0.353	1.529	0.774	1.935	0.194	0.581	0.774	1.742	0.909	1.455	0.364	1.273	0.706	1.647	0.235	1.412	0.457	2.171	0.343	1.029	1.333	0.667	0.25	1.75	0.4	1.6	1.091	0.909	0.333	1.667	0.4	1.6	0.429	1.571	1	1
BMRF2	1.067	0.933	0.105	0.737	0.526	1.684	0.105	2.842	1.2	1.65	0.15	0.457	1.486	0.457	1.6	1.4	1.6	0.4	1	0	1.6	0.286	2	0.571	1.143	0.444	2.222	0.667	0.667	0.571	2.514	0.571	0.343	0.5	1.5	1.091	0.909	0.5	1.5	0.4	1.6	0.444	1.556	2	0	0.667	1.333	0.889	1.111
BSRF1	1.333	0.667	0.261	0.522	0.522	2.087	0.261	2.348	0	2.571	0.429	0.6	1	0.2	2.2	0.75	0.375	1.5	1.5	0	1.875	1.111	1.778	0.222	0.889	0	2	0	2	0.522	2.783	0.174	0.522	1.333	0.667	0	2	0.444	1.556	1.667	0.333	0.333	1.667	0.6	1.4	0	2	0.5	1.5
BLRF1	1.143	0.857	0.375	0.375	1.125	0.75	0.375	3	0.75	1.5	0.75	0	2.286	0	1.714	0.667	2.667	0.667	0.667	0.667	0.667	0.8	0.8	0.8	1.6	0.4	1.2	1.2	1.2	0.75	1.75	0.5	1	0	2	0	0	0	2	0.5	1.5	0	2	0.667	1.333	2	0	1	1
BLRF2	0	0	0	2.182	0.545	1.091	0	2.182	2.4	0	0.6	1.667	0.667	1	0.667	3.375	0.75	0.75	0.375	0	0.75	1.667	0.667	1	0.667	0.444	1.778	0.889	0.889	1.647	1.647	0.471	0.235	0	0	0	0	1.111	0.889	1.333	0.667	0.727	1.273	0.333	1.667	1.091	0.909	2	0
gp350	1.417	0.583	0.327	0.873	0.873	1.091	0.764	2.073	1.286	0.857	0.857	0.759	0.897	0.621	1.724	0.874	0.816	1.34	0.408	0.99	1.573	0.485	1.333	1.859	0.323	0.54	1.89	1.104	0.466	0.615	1.538	1.415	0.431	0.6	1.4	1.294	0.706	1.12	0.88	1.269	0.731	0.88	1.12	1.097	0.903	0.933	1.067	0.727	1.273
BZLF2	1.571	0.429	0.8	0.8	1.2	0.4	1.2	1.6	2	1	0	1	0.833	1	1.167	0.5	0.5	3	0	1	1	0.421	1.053	1.895	0.632	0.632	1.474	1.474	0.421	0.333	2	1.333	0.333	1.385	0.615	1	1	1.143	0.857	0.909	1.091	1.231	0.769	1.5	0.5	0.444	1.556	1.455	0.545
BRRF2	1.5	0.5	1.082	1.082	1.082	0.885	0.197	1.672	1.143	1.143	0.714	1.943	1.029	0.457	0.571	1.034	2.379	0.724	0.517	0.517	0.828	1.231	1.231	1.128	0.41	0.615	1.385	0.923	1.077	1.043	1.826	0.957	0.174	1	1	0.625	1.375	0.609	1.391	1.067	0.933	0.5	1.5	1.03	0.97	0.875	1.125	0.909	1.091
BKRF2	1.143	0.857	0.857	0.571	0.857	1.714	0	2	1.286	1.714	0	0.4	2	0.4	1.2	0	1.714	1.286	0	0	3	1.333	0	2.667	0	1	1.5	1	0.5	0.8	1.6	1.2	0.4	0	2	1	1	0.5	1.5	0.8	1.2	0	2	0	2	1	1	1.2	0.8
BBRF1	0.818	1.182	0.31	0.31	0.414	1.552	0.828	2.586	0.237	2.132	0.632	0.5	1	0.1	2.4	0.778	1.556	0.556	1	0.556	1.556	0.774	1.935	0.258	1.032	0.3	1.8	0.3	1.6	0.174	2.435	0.696	0.696	0.5	1.5	1.143	0.857	0.348	1.652	0.24	1.76	0.258	1.742	0.6	1.4	0.488	1.512	0.727	1.273
BBRF2	1.091	0.909	0.146	0.439	0.293	1.61	0.146	3.366	0.667	1.333	1	0.25	1.75	0.25	1.75	0.522	2.087	0.522	1.043	0.783	1.043	0.364	2.909	0.364	0.364	0	2.857	0.571	0.571	0.25	3.25	0.25	0.25	0.286	1.714	0.6	1.4	0.444	1.556	0.706	1.294	0.375	1.625	0.615	1.385	0.429	1.571	0	2
BBRF3	0.933	1.067	0.122	0.49	0.612	1.224	0.367	3.184	0.375	2.25	0.375	0.417	1.833	0.083	1.667	0.811	2.27	0.811	1.459	0	0.649	0.545	2.182	0.364	0.909	0.32	1.44	0.48	1.76	0.138	2.897	0.552	0.414	0.316	1.684	0	2	0.286	1.714	0.462	1.538	0.5	1.5	0.222	1.778	0.143	1.857	0.222	1.778
BGRF1andBDRF1	1.2	0.8	0.395	0.474	0.711	1.579	0.632	2.211	0.659	2.195	0.146	0.4	1.28	0.56	1.76	0.716	1.612	0.537	0.537	0.716	1.881	0.571	2	0.714	0.714	0.314	2.431	0.627	0.627	0.632	2.526	0.421	0.421	0.842	1.158	0.455	1.545	0.387	1.613	0.48	1.52	0.364	1.636	0.412	1.588	0.581	1.419	0.308	1.692
BGLF2	1.231	0.769	0.176	0.353	0.529	1.059	0.353	3.529	0.6	1.8	0.6	0.625	1	0.625	1.75	1.412	0.353	1.765	0.353	0.353	1.765	1.077	1.385	1.231	0.308	0.375	2.125	0.875	0.625	0.615	2.308	0.769	0.308	0.769	1.231	0.857	1.143	0.667	1.333	0.667	1.333	1	1	1.167	0.833	0.769	1.231	0.833	1.167
BGLF1	1.125	0.875	0	0.735	0.98	1.837	0.612	1.837	1.44	0.96	0.6	1.189	1.081	0.108	1.622	1.2	1.371	0.514	0.686	1.2	1.029	0.727	1.576	1.091	0.606	0.828	1.379	0.828	0.966	1.236	1.745	0.655	0.364	1.167	0.833	0.667	1.333	0.667	1.333	0.889	1.111	1	1	0.875	1.125	0.485	1.515	0.222	1.778
BDLF3	1.5	0.5	0.286	0.571	1.143	1.143	0.571	2.286	1.2	0.9	0.9	0.8	1.333	0	1.867	0.857	2.143	0.214	1.071	0.643	1.071	0.923	0.923	1.538	0.615	0.912	1.263	1.123	0.702	1.12	1.76	0.8	0.32	0	2	0	2	0	2	0.727	1.273	0.571	1.429	0.5	1.5	0.4	1.6	2	0
BDLF2	1.182	0.818	0.462	1.154	1.154	1.385	0.923	0.923	1.286	1.714	0	0.513	1.436	0.308	1.744	1.043	1.043	1.043	0.522	0.522	1.826	1	0.75	1.25	1	0.552	2.483	0.552	0.414	1	1.6	0.6	0.8	1.429	0.571	0.923	1.077	0.727	1.273	1.059	0.941	0.308	1.692	1.25	0.75	0.643	1.357	0.545	1.455
BDLF1	1.25	0.75	0.511	1.277	0.383	1.149	0.383	2.298	1.385	0.692	0.923	0.828	0.414	0.414	2.345	1.909	1.364	1.091	0	1.091	0.545	0.5	2	0.5	1	0.5	2.25	0.25	1	0.444	2.222	0.889	0.444	0.154	1.846	1	1	0.308	1.692	1.111	0.889	0.286	1.714	1.111	0.889	0.154	1.846	0	2
BcLF1	1.127	0.873	0.05	0.347	0.595	1.785	0.397	2.826	1.065	1.694	0.242	0.672	0.84	0.303	2.185	0.828	1.931	0.69	0.414	0.552	1.586	0.389	1.889	0.722	1	0.771	2.024	0.53	0.675	0.571	2.617	0.421	0.391	0.786	1.214	0.553	1.447	0.34	1.66	0.769	1.231	0.39	1.61	0.716	1.284	0.43	1.57	0.778	1.222
BTRF1	1	1	0	0.383	0.638	1.532	0.766	2.681	0.8	1.9	0.3	0.129	1.806	0.645	1.419	0.774	2.129	0.581	0.968	0.387	1.161	0.667	2.222	0.444	0.667	0.545	2.727	0.545	0.182	0.5	2.5	0.75	0.25	0.889	1.111	0.25	1.75	0.667	1.333	0.727	1.273	0.5	1.5	1.091	0.909	0.364	1.636	0.8	1.2
BXLF2	1.576	0.424	0.182	0.727	0.606	1.152	0.424	2.909	1.219	1.312	0.469	1.111	1.259	0.074	1.556	1.222	1.444	0.222	0.556	0.667	1.889	0.615	1.846	0.923	0.615	0.816	1.878	0.571	0.735	0.741	2.222	0.444	0.593	0.667	1.333	0.842	1.158	0.5	1.5	0.7	1.3	0.533	1.467	0.8	1.2	0.619	1.381	0.769	1.231
BXRF1	1.8	0.2	0	0.75	0.938	1.5	0.562	2.25	1.5	1.5	0	0.533	1.067	1.067	1.333	1.125	2.25	0	0.375	0.75	1.5	0.4	2.4	0.4	0.8	0.889	1.556	0.444	1.111	0.923	1.231	0.769	1.077	1.333	0.667	0.4	1.6	0.667	1.333	0.4	1.6	0.5	1.5	1.143	0.857	1	1	1.25	0.75
BVRF2	1.412	0.588	0.218	0.545	0.545	1.527	0.545	2.618	0.8	1.4	0.8	0	1.63	0.148	2.222	1.2	2	0.8	0.667	0.4	0.933	0.759	1.519	0.709	1.013	0.242	2.424	0.606	0.727	0.507	2.028	0.789	0.676	0.091	1.909	0.167	1.833	0.214	1.786	0.769	1.231	0.32	1.68	0.452	1.548	0.815	1.185	0.4	1.6
BILF2	1.5	0.5	0.462	0.692	0.923	1.154	0.692	2.077	0.231	1.846	0.923	0.87	0.87	0.348	1.913	1.579	1.895	0.316	0.316	0.632	1.263	1	2	0.75	0.25	1.333	1.926	0.444	0.296	0.941	1.647	0.941	0.471	0.286	1.714	1.333	0.667	1.333	0.667	1.286	0.714	0.8	1.2	1	1	1.333	0.667	0.8	1.2
BALF4	0.821	1.179	0.333	0.583	0.417	1.083	0.75	2.833	0.805	1.683	0.512	0.351	1.333	0.07	2.246	0.375	2.156	0.656	0.75	0.281	1.781	0.476	2.095	0.762	0.667	0.585	2.146	0.488	0.78	0.194	2.387	0.516	0.903	0.323	1.677	0.714	1.286	0.489	1.511	0.381	1.619	0.364	1.636	0.35	1.65	0.489	1.511	0.182	1.818
average late	1.19281	0.733111	0.284481	0.676148	0.712	1.32133	0.486259	2.51974	1.0303	1.44167	0.528111	0.663259	1.24644	0.392963	1.69748	1.01296	1.62178	0.834667	0.629185	0.552148	1.34933	0.745815	1.62619	0.891556	0.736481	0.572	1.91578	0.658741	0.853407	0.663704	2.11526	0.693852	0.527111	0.617667	1.30826	0.608111	1.24374	0.551222	1.44878	0.832593	1.16741	0.502889	1.49711	0.803519	1.19648	0.644593	1.35541	0.743556	1.25644
Latent genes
EBNA2	1.2	0.8	0.75	0.75	1.35	1.05	1.5	0.6	1.8	0.8	0.4	0.889	1.333	0.889	0.889	0.615	0.923	2.308	0.308	0.923	0.923	0.889	0.889	1.985	0.237	0.75	1.25	1.375	0.625	0.889	1.111	1.778	0.222	1.556	0.444	1.714	0.286	1.357	0.643	1	1	0.333	1.667	0.957	1.043	1.2	0.8	1	1
EBNA3A	1.407	0.593	0.667	1.333	0.857	1.333	0.476	1.333	1.5	0.75	0.75	1.169	0.923	0.985	0.923	0.621	1.138	0.931	0.31	0.931	2.069	1	1.226	1	0.774	0.72	1.2	1.2	0.88	0.941	1.553	0.894	0.612	1.053	0.947	1.167	0.833	0.62	1.38	1.143	0.857	0.667	1.333	1.28	0.72	0.933	1.067	1.6	0.4
EBNA3B	1.25	0.75	0.831	1.015	1.015	0.554	0.923	1.662	1.35	0.75	0.9	0.912	1.053	0.632	1.404	1.2	1.3	1.2	0.7	1.2	0.4	1.102	1.134	1.354	0.409	0.952	0.762	1.206	1.079	1.027	1.459	0.919	0.595	1.333	0.667	1	1	0.667	1.333	0.947	1.053	0.882	1.118	1.111	0.889	0.892	1.108	0.6	1.4
EBNA3C	1.053	0.947	1.132	1.019	0.906	0.906	0.679	1.358	0.724	1.138	1.138	0.64	0.72	0.48	2.16	1.023	1.159	1.636	0.614	0.955	0.614	1.352	0.91	1.241	0.497	0.755	1.358	1.208	0.679	0.988	1.318	0.894	0.8	0.833	1.167	0.839	1.161	0.841	1.159	1.333	0.667	0.783	1.217	1.176	0.824	1.019	0.981	0.833	1.167
EBNA1noGlyAla	1.5	0.5	0.8	1.2	1.6	0.8	1.2	0.4	1.875	0.375	0.75	0.533	1.067	1.067	1.333	0.667	1.111	1.111	0	2.667	0.444	0.976	1.073	1.463	0.488	1.6	1.067	1.333	0	1.091	1.455	0.909	0.545	1.2	0.8	1	1	1.273	0.727	0.667	1.333	0.833	1.167	1.217	0.783	1.12	0.88	0.667	1.333
LMP1	0.667	1.333	0.329	0.822	1.233	1.89	0.74	0.986	0.857	1.714	0.429	2	1	0	1	2.182	1.909	0	0	1.091	0.818	1.556	0.556	1.222	0.667	2	1	0.333	0.667	1.5	1.5	0.5	0.5	1	1	0.842	1.158	0.933	1.067	0.875	1.125	2	0	0.667	1.333	1.111	0.889	1	1
LMP2A	0.947	1.053	0.255	1.021	1.021	1.213	0.83	1.66	1.826	0.652	0.522	1.212	0.727	0.727	1.333	1.95	0.6	0.9	0.6	1.2	0.75	0.706	1.059	1.647	0.588	1	1.125	1.375	0.5	1.083	1.083	1.167	0.667	0.778	1.222	0	2	1.8	0.2	0.933	1.067	0.667	1.333	0.857	1.143	1.2	0.8	0.533	1.467
average latent	1.14629	0.853714	0.680571	1.02286	1.14029	1.10657	0.906857	1.14271	1.41886	0.882714	0.698429	1.05071	0.974714	0.682857	1.29171	1.17971	1.16286	1.15514	0.361714	1.281	0.859714	1.083	0.978143	1.416	0.522857	1.111	1.10886	1.14714	0.632857	1.07414	1.35414	1.00871	0.563	1.10757	0.892429	0.937429	1.06257	1.07014	0.929857	0.985429	1.01457	0.880714	1.11929	1.03786	0.962143	1.06786	0.932143	0.890429	1.10957
[truncated: 10 more columns]

## Sheet: Lyt vs Lat (Ag876)
Fig S5 Codon usage analysis
Ag876
CODONS	TTT	TTC	TTA	TTG	CTT	CTC	CTA	CTG	ATT	ATC	ATA	GTT	GTC	GTA	GTG	TCT	TCC	TCA	TCG	AGT	AGC	CCT	CCC	CCA	CCG	ACT	ACC	ACA	ACG	GCT	GCC	GCA	GCG	TAT	TAC	CAT	CAC	CAA	CAG	AAT	AAC	AAA	AAG	GAT	GAC	GAA	GAG	TGT	TGC
Aminoacids	F	F	L	L	L	L	L	L	I	I	I	V	V	V	V	S	S	S	S	S	S	P	P	P	P	T	T	T	T	A	A	A	A	Y	Y	H	H	Q	Q	N	N	K	K	D	D	E	E	C	C
Lytic genes
BHRF1	2	0	1.333	1.333	0.889	0.222	0.222	2	1.091	0.273	1.636	1.455	0	0.727	1.818	0.8	0.8	1.6	0.4	1.2	1.2	2.667	0	1.333	0	1.429	0.571	2	0	0.4	2.4	0.8	0.4	1.6	0.4	1.333	0.667	0.667	1.333	0.667	1.333	0	0	0.5	1.5	1	1	1.333	0.667
BFLF2	0.857	1.143	0.167	0.5	0.667	1.333	0.833	2.5	0.167	1.833	1	0.381	1.333	0.762	1.524	1.091	1.636	1.091	0.364	0.364	1.455	0.235	2.353	0.706	0.706	0.5	2.75	0.25	0.5	0.632	2.316	0.842	0.211	0.75	1.25	0.933	1.067	0.4	1.6	0.923	1.077	0.769	1.231	0.833	1.167	0.625	1.375	1	1
BFLF1	0.917	1.083	0.348	0.348	0.87	1.652	0.522	2.261	0.857	1.821	0.321	0.286	1.429	0.286	2	0.857	2.229	0.343	0.514	0.171	1.886	0.444	1.556	1.444	0.556	0.471	2.118	0.588	0.824	0.3	2.7	0.5	0.5	0.353	1.647	0.353	1.647	0.421	1.579	0.778	1.222	1	1	0.552	1.448	0.706	1.294	0.5	1.5
BFRF1	1.286	0.714	0.176	0.353	0.353	1.412	0.353	3.353	1.667	1	0.333	0.32	1.28	0	2.4	1.273	1.273	0.909	1.273	0.364	0.909	1.412	1.647	0.235	0.706	0.222	1.333	0.667	1.778	0.727	2	0.364	0.909	0.571	1.429	0.364	1.636	0.6	1.4	0.222	1.778	0.5	1.5	0.875	1.125	0.762	1.238	0.5	1.5
BFRF2	0.96	1.04	0.387	1.548	0.581	1.355	0.194	1.935	0.545	1.909	0.545	0.711	0.622	0.444	2.222	1.071	2.25	0.429	0.857	0.214	1.179	1.106	1.532	0.596	0.766	0.727	1.273	0.545	1.455	0.839	2.194	0.194	0.774	1	1	0.615	1.385	0.526	1.474	0.667	1.333	0	2	0.952	1.048	0.333	1.667	0.714	1.286
BORF2	1.136	0.864	0.209	0.488	0.628	1.605	0.349	2.721	1.375	1.5	0.125	0.327	1.306	0.163	2.204	1.048	1.429	0.667	0.667	0.571	1.619	0.526	1.895	0.316	1.263	0.7	1.8	0.4	1.1	0.432	2.595	0.324	0.649	0.647	1.353	0.4	1.6	0.188	1.812	0.571	1.429	0.286	1.714	0.93	1.07	0.533	1.467	0.692	1.308
BaRF1	0.889	1.111	0.333	0.833	0.5	1.333	0.5	2.5	1.421	1.105	0.474	0.235	1.412	0.471	1.882	0	2.308	0	0	0.923	2.769	0.5	1.5	1	1	1	2	0.4	0.6	0.75	2.5	0.125	0.625	0.333	1.667	0.286	1.714	0.857	1.143	0.667	1.333	0	2	0.947	1.053	0.261	1.739	0.4	1.6
BMRF1	1.6	0.4	0.15	0.6	0.6	1.5	0.45	2.7	1.667	1	0.333	0.875	0.75	0.375	2	0.789	1.263	0.632	1.105	0.947	1.263	1.189	1.081	0.973	0.757	1.12	1.28	0.64	0.96	0.596	2.383	0.426	0.596	0.909	1.091	0.6	1.4	0.571	1.429	0.4	1.6	0.286	1.714	0.833	1.167	0.476	1.524	0.333	1.667
SM_BMLF1sndBSLF2_	1.231	0.769	0.133	0.533	0.533	1.333	1.067	2.4	1.333	1.333	0.333	0.667	1.167	0.167	2	0.783	1.174	1.174	0.391	0.522	1.957	0.923	1.949	0.513	0.615	0.571	1.943	1.143	0.343	0.2	1.8	1.2	0.8	0.545	1.455	0.462	1.538	0.75	1.25	0.267	1.733	0.381	1.619	0.727	1.273	0.706	1.294	0.364	1.636
BSLF1	1.171	0.829	0.173	0.173	0.462	1.904	0.635	2.654	0.774	1.839	0.387	0.254	1.46	0.254	2.032	0.407	1.729	0.814	1.119	0.305	1.627	0.291	2.036	0.727	0.945	0.364	1.964	0.509	1.164	0.615	2.308	0.359	0.718	0.615	1.385	0.706	1.294	0.5	1.5	0.8	1.2	0.522	1.478	0.722	1.278	0.455	1.545	0.593	1.407
BLLF3	0.727	1.273	0	0.529	0.706	2.118	0.529	2.118	0.3	2.4	0.3	0.471	1.412	0.235	1.882	1.143	1.143	0.286	0.857	1.143	1.429	0.364	2.182	0.727	0.727	0.222	2.444	0.667	0.667	0.571	2.857	0	0.571	0.444	1.556	0.5	1.5	0.154	1.846	0.571	1.429	0.222	1.778	0.364	1.636	0.2	1.8	1	1
BZLF1	1.5	0.5	0.571	0.571	0	0.857	1.143	2.857	1.2	0.6	1.2	1.067	0.533	0.533	1.867	2	0.8	1.6	1.2	0	0.4	1.677	0.258	1.806	0.258	2	0.8	1.2	0	1.733	0.933	1.2	0.133	1.143	0.857	1	1	0.957	1.043	1.333	0.667	0.889	1.111	0.8	1.2	1.091	0.909	1.2	0.8
BRLF1	1.1	0.9	0.218	0.655	0.436	1.2	0.873	2.618	0.875	1	1.125	0.364	1.091	0.364	2.182	0.667	1.889	0.333	0.444	1	1.667	0.981	1.811	0.604	0.604	0.889	1.667	1.111	0.333	0.471	2.51	0.549	0.471	0.2	1.8	0.941	1.059	0.4	1.6	0.7	1.3	0.323	1.677	0.688	1.312	0.894	1.106	0.833	1.167
BRRF1	0.857	1.143	0.522	0.261	0.391	2.217	0.522	2.087	0.706	1.412	0.882	0.222	1.778	0.667	1.333	1.043	2.087	0	0.261	1.043	1.565	0.923	1.538	1.231	0.308	0.308	1.538	0.923	1.231	0.696	2.609	0.348	0.348	0.571	1.429	0.571	1.429	0.4	1.6	0.8	1.2	0.667	1.333	0.556	1.444	0.923	1.077	0.25	1.75
BKRF4	1	1	0	1.5	0.75	0.75	0	3	2	1	0	0.667	2	0.667	0.667	1.622	0.486	1.459	0.811	0.649	0.973	0.97	1.333	1.212	0.485	0.923	1.846	0.615	0.615	0.727	1.818	1.091	0.364	0	2	1.333	0.667	0.444	1.556	1.333	0.667	0.8	1.2	0.632	1.368	0.6	1.4	0	2
BBLF4	0.684	1.316	0.079	0.079	0.395	2.605	0.711	2.132	0.7	1.5	0.8	0.194	1.806	0.258	1.742	0.679	1.811	0.792	0.679	0.226	1.811	0.205	2.359	0.308	1.128	0.328	2.23	0.328	1.115	0.529	2.588	0.294	0.588	0.706	1.294	0.455	1.545	0.4	1.6	0.545	1.455	0.308	1.692	0.432	1.568	0.356	1.644	0.19	1.81
BBLF2andBBLF3	1	1	0.148	0.444	0.741	1.926	0.593	2.148	0.955	1.909	0.136	0.727	1.364	0.182	1.727	1	1.429	0.714	1.143	0.429	1.286	0.471	2.118	0.549	0.863	0.667	2.095	0.476	0.762	0.58	2.203	0.464	0.754	0.941	1.059	0.4	1.6	0.75	1.25	0.25	1.75	0.667	1.333	0.698	1.302	0.439	1.561	0.333	1.667
BGLF5	1.36	0.64	0.154	0.615	0.769	2	0.462	2	1.5	0.923	0.577	0.229	1.6	0.114	2.057	1.2	1.95	0.9	0.75	0.45	0.75	0.516	1.677	1.161	0.645	0.923	1.692	0.308	1.077	0.615	1.846	0.462	1.077	0.5	1.5	0.5	1.5	0.769	1.231	1.176	0.824	0.7	1.3	0.4	1.6	0.308	1.692	0.615	1.385
BGLF4	1.1	0.9	0.113	1.019	0.453	1.811	0.113	2.491	1.615	1.154	0.231	0.174	0.87	0.348	2.609	0.75	1.312	0	1.312	1.125	1.5	0.667	1.667	1	0.667	0.545	1.636	0.182	1.636	0.8	1.92	0.64	0.64	1.1	0.9	0.588	1.412	0.267	1.733	0.5	1.5	0.526	1.474	0.938	1.062	0.333	1.667	0.667	1.333
BDLF4	1.333	0.667	0.522	0.522	0.261	1.565	0.261	2.87	0.75	2.25	0	0.421	1.474	0.421	1.684	0.333	2.667	0.667	0.333	0.667	1.333	1.667	0.667	0	1.667	0.667	1.667	1.333	0.333	0.364	2.909	0	0.727	0.667	1.333	0.889	1.111	0.889	1.111	1.333	0.667	0.444	1.556	1.111	0.889	0.125	1.875	0.667	1.333
BcRF1	1.2	0.8	0.261	0.783	0.783	0.522	1.043	2.609	1.714	0.429	0.857	0.5	1	1	1.5	2	0	1	0	3	0	1.6	0.8	0.8	0.8	0.667	1.333	2	0	0.8	2.4	0.8	0	0	2	1	1	0.6	1.4	0.889	1.111	1.077	0.923	0.4	1.6	1.125	0.875	1	1
BXLF1	1.259	0.741	0.545	1.2	0.873	0.655	0.764	1.964	1.588	0.706	0.706	0.947	0.737	0.632	1.684	1.592	0.98	0.612	0.49	0.98	1.347	1.073	1.366	0.78	0.78	0.8	1.6	0.8	0.8	0.8	2.08	0.64	0.48	0.769	1.231	1.1	0.9	0.476	1.524	1.222	0.778	0.457	1.543	0.909	1.091	0.667	1.333	1.286	0.714
BVRF1	0.727	1.273	0.225	0.225	0.525	1.35	0.525	3.15	0.474	2.053	0.474	0.267	1.067	0.4	2.267	0.714	2	1.429	0.857	0	1	0.465	2.14	0.744	0.651	0.167	1.5	0.833	1.5	0.406	2.145	0.406	1.043	0.571	1.429	0.4	1.6	0.222	1.778	0.476	1.524	0.333	1.667	0.32	1.68	0.414	1.586	1	1
BALF5	0.958	1.042	0	0.286	0.114	2.229	0.457	2.914	0.702	1.979	0.319	0.205	1.282	0.103	2.41	0.421	2	0.526	0.947	0.316	1.789	0.692	2.154	0.615	0.538	0	1.714	0.653	1.633	0.222	3.067	0.267	0.444	0.359	1.641	0.593	1.407	0.421	1.579	0.308	1.692	0.208	1.792	0.491	1.509	0.23	1.77	0.552	1.448
BALF2	1.087	0.913	0.214	0.161	0.482	1.232	0.429	3.482	0.486	2.027	0.486	0.195	1.268	0.098	2.439	0.434	1.301	0.361	1.373	0.217	2.313	0.232	2.145	0.464	1.159	0.444	2.413	0.19	0.952	0.294	2.385	0.183	1.138	0.286	1.714	0.3	1.7	0.085	1.915	0.298	1.702	0.146	1.854	0.28	1.72	0.197	1.803	0.414	1.586
BALF1	0.75	1.25	0	0.5	0	1.75	0	3.75	0	3	0	0	0.941	0.235	2.824	1.5	1	0	1.5	0	2	0.444	0.889	1.333	1.333	0.5	1	1.5	1	0.19	2.286	0.381	1.143	0.2	1.8	0	2	0	2	0	2	0.667	1.333	0.615	1.385	0	2	0	2
BARF1	0.833	1.167	0.273	0.818	0.818	1.364	0.273	2.455	0.857	1.714	0.429	0.96	1.44	0.16	1.44	1.875	1.5	0.375	0.375	0.375	1.5	0.615	1.846	1.538	0	0.615	2.769	0.308	0.308	1.25	1.75	0.75	0.25	0.5	1.5	0.4	1.6	0.286	1.714	1	1	0.667	1.333	0.857	1.143	0.533	1.467	0.5	1.5
BNRF1	1.019	0.981	0.039	0.745	0.431	1.294	0.549	2.941	1.184	1.579	0.237	0.645	0.946	0.129	2.28	0.71	1.742	0.774	0.903	0.516	1.355	0.484	1.626	0.835	1.055	0.348	1.681	0.696	1.275	0.472	1.953	0.756	0.819	0.75	1.25	0.647	1.353	0.467	1.533	0.6	1.4	0.174	1.826	0.75	1.25	0.406	1.594	0.5	1.5
BFRF3	1.667	0.333	0	0.5	1	1.5	0	3	1.5	0	1.5	0.889	0.889	0.889	1.333	0.9	1.8	1.5	0.3	0.9	0.6	0.667	2.333	0.333	0.667	1.091	2.182	0.364	0.364	0.848	1.818	0.727	0.606	0	2	1	1	0.667	1.333	1.5	0.5	0.8	1.2	1	1	0.4	1.6	0	2
BORF1	0.818	1.182	0.182	0	0.182	0.909	0.545	4.182	0.8	1.6	0.6	0.364	1.818	0.242	1.576	0.774	1.935	0.194	0.581	0.774	1.742	0.909	1.455	0.364	1.273	0.706	1.647	0.235	1.412	0.457	2.057	0.457	1.029	1.111	0.889	0.25	1.75	0.4	1.6	1.091	0.909	0.333	1.667	0.4	1.6	0.429	1.571	1	1
BMRF2	1.067	0.933	0.105	0.737	0.632	1.579	0.105	2.842	1.2	1.65	0.15	0.457	1.486	0.457	1.6	1.355	1.548	0.581	0.968	0	1.548	0.286	2	0.571	1.143	0.471	2.353	0.471	0.706	0.571	2.514	0.571	0.343	0.5	1.5	1.091	0.909	0.5	1.5	0.4	1.6	0.444	1.556	2	0	0.667	1.333	0.889	1.111
BSRF1	1.333	0.667	0.261	0.522	0.522	2.087	0.261	2.348	0	2.571	0.429	0.6	1	0.2	2.2	0.75	0.375	1.5	1.5	0	1.875	1.111	1.778	0.222	0.889	0	2	0	2	0.348	2.957	0.174	0.522	1.333	0.667	0	2	0.444	1.556	1.667	0.333	0.333	1.667	0.6	1.4	0	2	0.5	1.5
BLRF1	1.143	0.857	0.375	0.375	1.125	0.75	0.375	3	0.75	1.5	0.75	0	2.286	0	1.714	0.667	2.667	0.667	0.667	0.667	0.667	0.8	0.8	0.8	1.6	0.4	1.2	1.2	1.2	0.75	1.75	0.5	1	0	2	0	0	0	2	0.5	1.5	0	2	0.667	1.333	2	0	1	1
BLRF2	0	0	0	2.182	0.545	1.091	0	2.182	2.4	0	0.6	1.333	0.667	1	1	3	0.75	1.125	0.375	0	0.75	2	0.333	1	0.667	0.444	1.778	0.889	0.889	1.647	1.647	0.471	0.235	0	0	0	0	1.111	0.889	1.333	0.667	0.727	1.273	0.333	1.667	1.091	0.909	2	0
gp350_BLLF1	1.333	0.667	0.321	0.75	0.964	1.071	0.857	2.036	1.2	0.9	0.9	0.8	0.873	0.727	1.6	0.832	0.832	1.366	0.475	1.069	1.426	0.522	1.304	1.913	0.261	0.506	1.873	1.165	0.456	0.667	1.394	1.394	0.545	0.6	1.4	1.25	0.75	1.091	0.909	1.294	0.706	0.923	1.077	1.067	0.933	0.897	1.103	0.727	1.273
BZLF2	1.571	0.429	0.8	0.8	1.2	0.4	1.2	1.6	1.714	0.857	0.429	1.043	0.87	0.87	1.217	0.462	0.462	2.308	0.923	0.923	0.923	0.421	1.053	1.895	0.632	0.632	1.263	1.474	0.632	0.364	1.818	1.455	0.364	1.385	0.615	1	1	1	1	0.909	1.091	1.286	0.714	1.5	0.5	0.6	1.4	1.6	0.4
BRRF2	1.5	0.5	1.082	1.18	0.984	0.885	0.197	1.672	1.091	1.227	0.682	1.882	0.941	0.471	0.706	1.138	2.379	0.724	0.414	0.517	0.828	1.231	1.231	1.128	0.41	0.615	1.385	0.923	1.077	1.021	1.872	0.936	0.17	1	1	0.533	1.467	0.522	1.478	1.067	0.933	0.556	1.444	1.152	0.848	0.933	1.067	0.909	1.091
BKRF2	1.143	0.857	0.857	0.571	0.857	1.714	0	2	1.5	1.5	0	0.4	2	0.4	1.2	0	1.714	1.286	0	0	3	1.333	0	2.667	0	1.2	1.6	0.8	0.4	0.444	1.778	1.333	0.444	0	2	1	1	0.5	1.5	0.8	1.2	0	2	0	2	1	1	1.2	0.8
BBRF1	0.818	1.182	0.31	0.31	0.414	1.448	0.931	2.586	0.237	2.132	0.632	0.4	1	0.1	2.5	0.778	1.556	0.556	1	0.556	1.556	0.774	1.935	0.258	1.032	0.308	1.846	0.205	1.641	0.255	2.298	0.596	0.851	0.5	1.5	1.286	0.714	0.348	1.652	0.24	1.76	0.267	1.733	0.6	1.4	0.488	1.512	0.727	1.273
BBRF2	1.091	0.909	0.146	0.439	0.293	1.61	0.146	3.366	0.667	1.333	1	0.25	1.75	0.25	1.75	0.522	2.087	0.522	1.043	0.783	1.043	0.364	2.909	0.364	0.364	0	2.857	0.286	0.857	0.25	3.25	0.25	0.25	0.286	1.714	0.6	1.4	0.444	1.556	0.706	1.294	0.375	1.625	0.615	1.385	0.429	1.571	0	2
BBRF3	0.903	1.097	0.122	0.49	0.612	1.224	0.367	3.184	0.36	2.04	0.6	0.435	1.826	0	1.739	0.811	2.27	0.973	1.297	0	0.649	0.545	2.182	0.182	1.091	0.48	1.28	0.48	1.76	0.138	2.897	0.552	0.414	0.316	1.684	0	2	0.286	1.714	0.462	1.538	0.5	1.5	0.222	1.778	0.143	1.857	0.222	1.778
BGRF1andBDRF1	1.2	0.8	0.395	0.474	0.632	1.579	0.632	2.289	0.659	2.195	0.146	0.4	1.28	0.56	1.76	0.716	1.522	0.627	0.537	0.806	1.791	0.429	2.286	0.571	0.714	0.314	2.431	0.549	0.706	0.632	2.526	0.421	0.421	0.842	1.158	0.455	1.545	0.387	1.613	0.48	1.52	0.364	1.636	0.471	1.529	0.581	1.419	0.308	1.692
BGLF2	1.231	0.769	0.176	0.353	0.529	1.059	0.529	3.353	0.6	1.8	0.6	0.625	1	0.625	1.75	1.412	0.353	1.765	0.353	0.353	1.765	1.077	1.385	1.231	0.308	0.375	2.125	0.875	0.625	0.615	2.462	0.615	0.308	0.769	1.231	0.857	1.143	0.667	1.333	0.667	1.333	1	1	1.167	0.833	0.769	1.231	0.833	1.167
BGLF1	1.125	0.875	0	0.735	0.857	1.837	0.612	1.959	1.44	0.96	0.6	1.222	1.111	0.111	1.556	1.2	1.371	0.514	0.686	1.2	1.029	0.727	1.697	1.091	0.485	0.714	1.429	0.857	1	1.236	1.745	0.655	0.364	1.167	0.833	0.667	1.333	0.667	1.333	0.889	1.111	1	1	0.8	1.2	0.471	1.529	0.222	1.778
BDLF3	2	0	0.273	0.545	1.091	1.091	0.545	2.455	0.6	1.5	0.9	0.533	1.6	0	1.867	0.857	2.143	0.214	1.071	0.643	1.071	0.923	0.923	1.538	0.615	0.828	1.379	1.103	0.69	1.12	1.76	0.8	0.32	0	2	0	2	0	2	0.727	1.273	0.571	1.429	0.5	1.5	0.4	1.6	2	0
BDLF2	1.182	0.818	0.462	1.154	1.154	1.385	0.923	0.923	1.286	1.714	0	0.513	1.436	0.308	1.744	1.043	1.043	1.043	0.522	0.522	1.826	1	0.75	1.25	1	0.552	2.483	0.552	0.414	1	1.6	0.6	0.8	1.429	0.571	0.923	1.077	0.727	1.273	1.059	0.941	0.308	1.692	1.25	0.75	0.643	1.357	0.545	1.455
BDLF1	1.25	0.75	0.511	1.277	0.383	1.149	0.383	2.298	1.385	0.692	0.923	0.828	0.414	0.414	2.345	1.909	1.364	1.091	0	1.091	0.545	0.5	2	0.5	1	0.5	2.25	0.25	1	0.444	2.222	0.889	0.444	0.143	1.857	1.111	0.889	0.308	1.692	1.111	0.889	0.286	1.714	1.111	0.889	0.154	1.846	0	2
BcLF1	1.127	0.873	0.05	0.298	0.595	1.785	0.397	2.876	1.016	1.694	0.29	0.672	0.84	0.303	2.185	0.837	1.953	0.628	0.419	0.558	1.605	0.444	1.833	0.667	1.056	0.714	2.048	0.524	0.714	0.481	2.647	0.481	0.391	0.786	1.214	0.553	1.447	0.34	1.66	0.769	1.231	0.39	1.61	0.716	1.284	0.43	1.57	0.778	1.222
BTRF1	1	1	0	0.383	0.638	1.532	0.638	2.809	0.8	1.9	0.3	0.129	1.806	0.645	1.419	0.774	2.129	0.581	0.968	0.387	1.161	0.667	2.222	0.444	0.667	0.571	2.667	0.571	0.19	0.485	2.545	0.727	0.242	0.889	1.111	0.25	1.75	0.667	1.333	0.727	1.273	0.5	1.5	1.091	0.909	0.364	1.636	0.8	1.2
BXLF2	1.576	0.424	0.182	0.727	0.667	1.152	0.424	2.848	1.182	1.364	0.455	1.111	1.185	0.074	1.63	1.222	1.444	0.222	0.556	0.778	1.778	0.615	1.846	1.077	0.462	0.75	1.917	0.5	0.833	0.667	2.296	0.444	0.593	0.667	1.333	0.842	1.158	0.5	1.5	0.6	1.4	0.533	1.467	0.8	1.2	0.619	1.381	0.769	1.231
BXRF1	1.8	0.2	0	0.75	0.75	1.688	0.75	2.062	1.5	1.5	0	0.533	1.067	1.067	1.333	1.059	2.471	0	0.353	0.706	1.412	0.4	2.4	0.4	0.8	0.889	1.556	0	1.556	0.923	1.231	0.769	1.077	1	1	0.4	1.6	0.667	1.333	0.4	1.6	0.5	1.5	1.143	0.857	1	1	1.25	0.75
BVRF2	1.529	0.471	0.214	0.643	0.536	1.5	0.536	2.571	0.8	1.4	0.8	0	1.778	0.148	2.074	1.227	2.045	0.818	0.545	0.273	1.091	0.75	1.5	0.7	1.05	0.242	2.424	0.606	0.727	0.514	2.057	0.743	0.686	0.091	1.909	0.167	1.833	0.214	1.786	0.769	1.231	0.32	1.68	0.581	1.419	0.815	1.185	0.4	1.6
BILF2	1.5	0.5	0.462	0.692	0.923	1.154	0.692	2.077	0.231	1.846	0.923	0.87	0.87	0.348	1.913	1.579	1.895	0.316	0.316	0.632	1.263	1	2	0.75	0.25	1.333	1.778	0.296	0.593	0.941	1.647	0.941	0.471	0.286	1.714	1.333	0.667	1.333	0.667	1.286	0.714	0.8	1.2	1	1	1.333	0.667	0.8	1.2
BALF4	0.821	1.179	0.333	0.583	0.333	1.167	0.75	2.833	0.805	1.683	0.512	0.351	1.333	0.07	2.246	0.375	2.156	0.656	0.75	0.281	1.781	0.476	2.286	0.571	0.667	0.593	2.222	0.494	0.691	0.19	2.349	0.508	0.952	0.323	1.677	0.714	1.286	0.489	1.511	0.429	1.571	0.364	1.636	0.4	1.6	0.489	1.511	0.182	1.818
average lytic	1.17489	0.825113	0.281358	0.662113	0.630736	1.4234	0.512585	2.60304	1.02313	1.48691	0.546547	0.573698	1.2546	0.386302	1.861	1.01889	1.59343	0.778566	0.708377	0.60634	1.40768	0.81717	1.63332	0.868623	0.756321	0.629151	1.86094	0.696868	0.888566	0.641868	2.23758	0.61083	0.58517	0.612321	1.38768	0.640585	1.32168	0.523509	1.51423	0.776943	1.26079	0.499981	1.50002	0.76034	1.2774	0.600811	1.43692	0.699943	1.33779
SD	0.345108	0.326167	0.269067	0.397361	0.274165	0.470065	0.299773	0.568956	0.515833	0.6084	0.370455	0.384194	0.438765	0.278109	0.442562	0.527212	0.618775	0.502403	0.388013	0.487246	0.543912	0.478973	0.636065	0.51201	0.363887	0.363312	0.494391	0.437768	0.478551	0.334052	0.467227	0.328499	0.279639	0.407857	0.441058	0.379327	0.43978	0.278969	0.278969	0.368802	0.368802	0.29584	0.351957	0.34252	0.34252	0.356889	0.356889	0.453733	0.453733
Latent genes
EBNA2	1	1	1.385	0.462	1.846	0.615	1.077	0.615	1.6	0.4	1	0.8	1.867	0.8	0.533	1.5	0.9	0.9	0	2.1	0.6	1.059	1.02	1.608	0.314	1.081	0.649	1.622	0.649	0.2	1	2.2	0.6	1	1	1.538	0.462	1.188	0.812	1.231	0.769	1.5	0.5	1.067	0.933	1.333	0.667	1.333	0.667
EBNA3A	1.385	0.615	0.9	1.6	0.7	1.2	0.2	1.4	1.552	0.724	0.724	1.103	0.897	0.966	1.034	0.938	0.938	0.844	0.188	1.406	1.688	1.051	1.254	0.915	0.78	0.936	1.447	1.021	0.596	0.85	1.65	1	0.5	0.952	1.048	1.231	0.769	0.667	1.333	1	1	1.143	0.857	1.308	0.692	0.921	1.079	1.4	0.6
EBNA3B	1.25	0.75	0.706	0.794	1.235	0.706	0.882	1.676	1.235	0.529	1.235	1.04	0.96	0.4	1.6	1.391	1.217	1.391	0.348	1.304	0.348	0.953	1.264	1.306	0.477	1.29	1.118	0.86	0.731	0.591	1.727	0.909	0.773	1.222	0.778	0.64	1.36	0.526	1.474	0.933	1.067	0.595	1.405	1.362	0.638	0.947	1.053	1.111	0.889
EBNA3C	1.077	0.923	1.082	0.984	0.885	0.689	0.787	1.574	1.125	0.938	0.938	0.667	0.963	0.667	1.704	1.154	1.442	1.327	0.577	0.865	0.635	1.272	1.06	1.166	0.503	0.75	1.5	1.062	0.688	1.014	1.014	1.408	0.563	1.25	0.75	0.839	1.161	0.811	1.189	1.182	0.818	1.048	0.952	1.2	0.8	0.897	1.103	0.727	1.273
EBNA1noGlyAla	1.455	0.545	0.706	1.412	1.765	1.059	0.706	0.353	2.1	0.3	0.6	0.308	1.231	1.231	1.231	0.643	1.071	1.071	0	2.357	0.857	0.976	1.073	1.659	0.293	1.455	1.091	1.455	0	1.091	1.273	0.909	0.727	1.333	0.667	1	1	1	1	1	1	0.769	1.231	1.25	0.75	1.12	0.88	0.857	1.143
LMP1	0.727	1.273	0.247	0.822	1.233	1.973	0.74	0.986	1	1.571	0.429	2	1	0	1	2.333	2	0	0.333	0.667	0.667	1.412	0.588	1.412	0.588	2.286	0.857	0.286	0.571	1.647	1.412	0.471	0.471	0.889	1.111	0.533	1.467	0.923	1.077	0.889	1.111	2	0	0.615	1.385	1.111	0.889	1	1
LMP2A	0.947	1.053	0.255	1.021	1.085	1.085	0.83	1.723	1.826	0.652	0.522	1.333	0.727	0.727	1.212	1.846	0.615	0.923	0.615	1.231	0.769	0.706	1.059	1.647	0.588	1.091	1.091	1.212	0.606	1.083	1.083	1.167	0.667	0.824	1.176	0	2	1.8	0.2	0.933	1.067	0.667	1.333	0.8	1.2	1.2	0.8	0.533	1.467
average latent	1.12014	0.879857	0.754429	1.01357	1.24986	1.04671	0.746	1.18957	1.49114	0.730571	0.778286	1.03586	1.09214	0.684429	1.18771	1.40071	1.169	0.922286	0.294429	1.41857	0.794857	1.06129	1.04543	1.38757	0.506143	1.26986	1.10757	1.074	0.548714	0.925143	1.30843	1.152	0.614429	1.06714	0.932857	0.825857	1.17414	0.987857	1.01214	1.024	0.976	1.10314	0.896857	1.086	0.914	1.07557	0.924429	0.994429	1.00557
SD	0.239039	0.239039	0.385026	0.357115	0.393502	0.433184	0.249727	0.504926	0.36631	0.394763	0.268772	0.499121	0.345114	0.367003	0.363811	0.524608	0.415698	0.424742	0.230426	0.568803	0.393117	0.211369	0.207819	0.258908	0.156574	0.465464	0.278502	0.402528	0.229841	0.41825	0.276842	0.502711	0.104949	0.183893	0.183893	0.463548	0.463548	0.38758	0.38758	0.121744	0.121744	0.46699	0.46699	0.25894	0.25894	0.149901	0.149901	0.291807	0.291807
[truncated: 10 more columns]

## Sheet: Early, Late, Latent (Ag876)
Fig S5 Codon usage analysis
Ag876
CODONS	TTT	TTC	TTA	TTG	CTT	CTC	CTA	CTG	ATT	ATC	ATA	GTT	GTC	GTA	GTG	TCT	TCC	TCA	TCG	AGT	AGC	CCT	CCC	CCA	CCG	ACT	ACC	ACA	ACG	GCT	GCC	GCA	GCG	TAT	TAC	CAT	CAC	CAA	CAG	AAT	AAC	AAA	AAG	GAT	GAC	GAA	GAG	TGT	TGC
Aminoacids	F	F	L	L	L	L	L	L	I	I	I	V	V	V	V	S	S	S	S	S	S	P	P	P	P	T	T	T	T	A	A	A	A	Y	Y	H	H	Q	Q	N	N	K	K	D	D	E	E	C	C
Early genes
BHRF1	2	0	1.333	1.333	0.889	0.222	0.222	2	1.091	0.273	1.636	1.455	0	0.727	1.818	0.8	0.8	1.6	0.4	1.2	1.2	2.667	0	1.333	0	1.429	0.571	2	0	0.4	2.4	0.8	0.4	1.6	0.4	1.333	0.667	0.667	1.333	0.667	1.333	0	0	0.5	1.5	1	1	1.333	0.667
BFLF2	0.857	1.143	0.167	0.5	0.667	1.333	0.833	2.5	0.167	1.833	1	0.381	1.333	0.762	1.524	1.091	1.636	1.091	0.364	0.364	1.455	0.235	2.353	0.706	0.706	0.5	2.75	0.25	0.5	0.632	2.316	0.842	0.211	0.75	1.25	0.933	1.067	0.4	1.6	0.923	1.077	0.769	1.231	0.833	1.167	0.625	1.375	1	1
BFLF1	0.917	1.083	0.348	0.348	0.87	1.652	0.522	2.261	0.857	1.821	0.321	0.286	1.429	0.286	2	0.857	2.229	0.343	0.514	0.171	1.886	0.444	1.556	1.444	0.556	0.471	2.118	0.588	0.824	0.3	2.7	0.5	0.5	0.353	1.647	0.353	1.647	0.421	1.579	0.778	1.222	1	1	0.552	1.448	0.706	1.294	0.5	1.5
BFRF1	1.286	0.714	0.176	0.353	0.353	1.412	0.353	3.353	1.667	1	0.333	0.32	1.28	0	2.4	1.273	1.273	0.909	1.273	0.364	0.909	1.412	1.647	0.235	0.706	0.222	1.333	0.667	1.778	0.727	2	0.364	0.909	0.571	1.429	0.364	1.636	0.6	1.4	0.222	1.778	0.5	1.5	0.875	1.125	0.762	1.238	0.5	1.5
BFRF2	0.96	1.04	0.387	1.548	0.581	1.355	0.194	1.935	0.545	1.909	0.545	0.711	0.622	0.444	2.222	1.071	2.25	0.429	0.857	0.214	1.179	1.106	1.532	0.596	0.766	0.727	1.273	0.545	1.455	0.839	2.194	0.194	0.774	1	1	0.615	1.385	0.526	1.474	0.667	1.333	0	2	0.952	1.048	0.333	1.667	0.714	1.286
BORF2	1.136	0.864	0.209	0.488	0.628	1.605	0.349	2.721	1.375	1.5	0.125	0.327	1.306	0.163	2.204	1.048	1.429	0.667	0.667	0.571	1.619	0.526	1.895	0.316	1.263	0.7	1.8	0.4	1.1	0.432	2.595	0.324	0.649	0.647	1.353	0.4	1.6	0.188	1.812	0.571	1.429	0.286	1.714	0.93	1.07	0.533	1.467	0.692	1.308
BaRF1	0.889	1.111	0.333	0.833	0.5	1.333	0.5	2.5	1.421	1.105	0.474	0.235	1.412	0.471	1.882	0	2.308	0	0	0.923	2.769	0.5	1.5	1	1	1	2	0.4	0.6	0.75	2.5	0.125	0.625	0.333	1.667	0.286	1.714	0.857	1.143	0.667	1.333	0	2	0.947	1.053	0.261	1.739	0.4	1.6
BMRF1	1.6	0.4	0.15	0.6	0.6	1.5	0.45	2.7	1.667	1	0.333	0.875	0.75	0.375	2	0.789	1.263	0.632	1.105	0.947	1.263	1.189	1.081	0.973	0.757	1.12	1.28	0.64	0.96	0.596	2.383	0.426	0.596	0.909	1.091	0.6	1.4	0.571	1.429	0.4	1.6	0.286	1.714	0.833	1.167	0.476	1.524	0.333	1.667
SM	1.231	0.769	0.133	0.533	0.533	1.333	1.067	2.4	1.333	1.333	0.333	0.667	1.167	0.167	2	0.783	1.174	1.174	0.391	0.522	1.957	0.923	1.949	0.513	0.615	0.571	1.943	1.143	0.343	0.2	1.8	1.2	0.8	0.545	1.455	0.462	1.538	0.75	1.25	0.267	1.733	0.381	1.619	0.727	1.273	0.706	1.294	0.364	1.636
BSLF1	1.171	0.829	0.173	0.173	0.462	1.904	0.635	2.654	0.774	1.839	0.387	0.254	1.46	0.254	2.032	0.407	1.729	0.814	1.119	0.305	1.627	0.291	2.036	0.727	0.945	0.364	1.964	0.509	1.164	0.615	2.308	0.359	0.718	0.615	1.385	0.706	1.294	0.5	1.5	0.8	1.2	0.522	1.478	0.722	1.278	0.455	1.545	0.593	1.407
BLLF3	0.727	1.273	0	0.529	0.706	2.118	0.529	2.118	0.3	2.4	0.3	0.471	1.412	0.235	1.882	1.143	1.143	0.286	0.857	1.143	1.429	0.364	2.182	0.727	0.727	0.222	2.444	0.667	0.667	0.571	2.857	0	0.571	0.444	1.556	0.5	1.5	0.154	1.846	0.571	1.429	0.222	1.778	0.364	1.636	0.2	1.8	1	1
BZLF1	1.5	0.5	0.571	0.571	0	0.857	1.143	2.857	1.2	0.6	1.2	1.067	0.533	0.533	1.867	2	0.8	1.6	1.2	0	0.4	1.677	0.258	1.806	0.258	2	0.8	1.2	0	1.733	0.933	1.2	0.133	1.143	0.857	1	1	0.957	1.043	1.333	0.667	0.889	1.111	0.8	1.2	1.091	0.909	1.2	0.8
BRLF1	1.1	0.9	0.218	0.655	0.436	1.2	0.873	2.618	0.875	1	1.125	0.364	1.091	0.364	2.182	0.667	1.889	0.333	0.444	1	1.667	0.981	1.811	0.604	0.604	0.889	1.667	1.111	0.333	0.471	2.51	0.549	0.471	0.2	1.8	0.941	1.059	0.4	1.6	0.7	1.3	0.323	1.677	0.688	1.312	0.894	1.106	0.833	1.167
BRRF1	0.857	1.143	0.522	0.261	0.391	2.217	0.522	2.087	0.706	1.412	0.882	0.222	1.778	0.667	1.333	1.043	2.087	0	0.261	1.043	1.565	0.923	1.538	1.231	0.308	0.308	1.538	0.923	1.231	0.696	2.609	0.348	0.348	0.571	1.429	0.571	1.429	0.4	1.6	0.8	1.2	0.667	1.333	0.556	1.444	0.923	1.077	0.25	1.75
BKRF4	1	1	0	1.5	0.75	0.75	0	3	2	1	0	0.667	2	0.667	0.667	1.622	0.486	1.459	0.811	0.649	0.973	0.97	1.333	1.212	0.485	0.923	1.846	0.615	0.615	0.727	1.818	1.091	0.364	0	2	1.333	0.667	0.444	1.556	1.333	0.667	0.8	1.2	0.632	1.368	0.6	1.4	0	2
BBLF4	0.684	1.316	0.079	0.079	0.395	2.605	0.711	2.132	0.7	1.5	0.8	0.194	1.806	0.258	1.742	0.679	1.811	0.792	0.679	0.226	1.811	0.205	2.359	0.308	1.128	0.328	2.23	0.328	1.115	0.529	2.588	0.294	0.588	0.706	1.294	0.455	1.545	0.4	1.6	0.545	1.455	0.308	1.692	0.432	1.568	0.356	1.644	0.19	1.81
BBLF3andBBLF3	1	1	0.148	0.444	0.741	1.926	0.593	2.148	0.955	1.909	0.136	0.727	1.364	0.182	1.727	1	1.429	0.714	1.143	0.429	1.286	0.471	2.118	0.549	0.863	0.667	2.095	0.476	0.762	0.58	2.203	0.464	0.754	0.941	1.059	0.4	1.6	0.75	1.25	0.25	1.75	0.667	1.333	0.698	1.302	0.439	1.561	0.333	1.667
BGLF5	1.36	0.64	0.154	0.615	0.769	2	0.462	2	1.5	0.923	0.577	0.229	1.6	0.114	2.057	1.2	1.95	0.9	0.75	0.45	0.75	0.516	1.677	1.161	0.645	0.923	1.692	0.308	1.077	0.615	1.846	0.462	1.077	0.5	1.5	0.5	1.5	0.769	1.231	1.176	0.824	0.7	1.3	0.4	1.6	0.308	1.692	0.615	1.385
BGLF4	1.1	0.9	0.113	1.019	0.453	1.811	0.113	2.491	1.615	1.154	0.231	0.174	0.87	0.348	2.609	0.75	1.312	0	1.312	1.125	1.5	0.667	1.667	1	0.667	0.545	1.636	0.182	1.636	0.8	1.92	0.64	0.64	1.1	0.9	0.588	1.412	0.267	1.733	0.5	1.5	0.526	1.474	0.938	1.062	0.333	1.667	0.667	1.333
BDLF4	1.333	0.667	0.522	0.522	0.261	1.565	0.261	2.87	0.75	2.25	0	0.421	1.474	0.421	1.684	0.333	2.667	0.667	0.333	0.667	1.333	1.667	0.667	0	1.667	0.667	1.667	1.333	0.333	0.364	2.909	0	0.727	0.667	1.333	0.889	1.111	0.889	1.111	1.333	0.667	0.444	1.556	1.111	0.889	0.125	1.875	0.667	1.333
BcRF1	1.2	0.8	0.261	0.783	0.783	0.522	1.043	2.609	1.714	0.429	0.857	0.5	1	1	1.5	2	0	1	0	3	0	1.6	0.8	0.8	0.8	0.667	1.333	2	0	0.8	2.4	0.8	0	0	2	1	1	0.6	1.4	0.889	1.111	1.077	0.923	0.4	1.6	1.125	0.875	1	1
BXLF1	1.259	0.741	0.545	1.2	0.873	0.655	0.764	1.964	1.588	0.706	0.706	0.947	0.737	0.632	1.684	1.592	0.98	0.612	0.49	0.98	1.347	1.073	1.366	0.78	0.78	0.8	1.6	0.8	0.8	0.8	2.08	0.64	0.48	0.769	1.231	1.1	0.9	0.476	1.524	1.222	0.778	0.457	1.543	0.909	1.091	0.667	1.333	1.286	0.714
BVRF1	0.727	1.273	0.225	0.225	0.525	1.35	0.525	3.15	0.474	2.053	0.474	0.267	1.067	0.4	2.267	0.714	2	1.429	0.857	0	1	0.465	2.14	0.744	0.651	0.167	1.5	0.833	1.5	0.406	2.145	0.406	1.043	0.571	1.429	0.4	1.6	0.222	1.778	0.476	1.524	0.333	1.667	0.32	1.68	0.414	1.586	1	1
BALF5	0.958	1.042	0	0.286	0.114	2.229	0.457	2.914	0.702	1.979	0.319	0.205	1.282	0.103	2.41	0.421	2	0.526	0.947	0.316	1.789	0.692	2.154	0.615	0.538	0	1.714	0.653	1.633	0.222	3.067	0.267	0.444	0.359	1.641	0.593	1.407	0.421	1.579	0.308	1.692	0.208	1.792	0.491	1.509	0.23	1.77	0.552	1.448
BALF2	1.087	0.913	0.214	0.161	0.482	1.232	0.429	3.482	0.486	2.027	0.486	0.195	1.268	0.098	2.439	0.434	1.301	0.361	1.373	0.217	2.313	0.232	2.145	0.464	1.159	0.444	2.413	0.19	0.952	0.294	2.385	0.183	1.138	0.286	1.714	0.3	1.7	0.085	1.915	0.298	1.702	0.146	1.854	0.28	1.72	0.197	1.803	0.414	1.586
BALF1	0.75	1.25	0	0.5	0	1.75	0	3.75	0	3	0	0	0.941	0.235	2.824	1.5	1	0	1.5	0	2	0.444	0.889	1.333	1.333	0.5	1	1.5	1	0.19	2.286	0.381	1.143	0.2	1.8	0	2	0	2	0	2	0.667	1.333	0.615	1.385	0	2	0	2
BARF1	0.833	1.167	0.273	0.818	0.818	1.364	0.273	2.455	0.857	1.714	0.429	0.96	1.44	0.16	1.44	1.875	1.5	0.375	0.375	0.375	1.5	0.615	1.846	1.538	0	0.615	2.769	0.308	0.308	1.25	1.75	0.75	0.25	0.5	1.5	0.4	1.6	0.286	1.714	1	1	0.667	1.333	0.857	1.143	0.533	1.467	0.5	1.5
average early	1.09341	0.906593	0.268667	0.625074	0.54	1.47407	0.511963	2.58033	1.01181	1.46922	0.518852	0.485963	1.20081	0.372815	1.94059	1.00341	1.498	0.693074	0.741556	0.637074	1.42693	0.846481	1.57404	0.841296	0.738037	0.658111	1.73985	0.761815	0.840222	0.612556	2.27785	0.504037	0.605667	0.602963	1.39704	0.630444	1.36956	0.481481	1.51852	0.692444	1.30756	0.475741	1.45019	0.680074	1.31993	0.529333	1.47067	0.627259	1.37274
Late genes
BNRF1	1.019	0.981	0.039	0.745	0.431	1.294	0.549	2.941	1.184	1.579	0.237	0.645	0.946	0.129	2.28	0.71	1.742	0.774	0.903	0.516	1.355	0.484	1.626	0.835	1.055	0.348	1.681	0.696	1.275	0.472	1.953	0.756	0.819	0.75	1.25	0.647	1.353	0.467	1.533	0.6	1.4	0.174	1.826	0.75	1.25	0.406	1.594	0.5	1.5
BFRF3	1.667	0.333	0	0.5	1	1.5	0	3	1.5	0	1.5	0.889	0.889	0.889	1.333	0.9	1.8	1.5	0.3	0.9	0.6	0.667	2.333	0.333	0.667	1.091	2.182	0.364	0.364	0.848	1.818	0.727	0.606	0	2	1	1	0.667	1.333	1.5	0.5	0.8	1.2	1	1	0.4	1.6	0	2
BORF1	0.818	1.182	0.182	0	0.182	0.909	0.545	4.182	0.8	1.6	0.6	0.364	1.818	0.242	1.576	0.774	1.935	0.194	0.581	0.774	1.742	0.909	1.455	0.364	1.273	0.706	1.647	0.235	1.412	0.457	2.057	0.457	1.029	1.111	0.889	0.25	1.75	0.4	1.6	1.091	0.909	0.333	1.667	0.4	1.6	0.429	1.571	1	1
BMRF2	1.067	0.933	0.105	0.737	0.632	1.579	0.105	2.842	1.2	1.65	0.15	0.457	1.486	0.457	1.6	1.355	1.548	0.581	0.968	0	1.548	0.286	2	0.571	1.143	0.471	2.353	0.471	0.706	0.571	2.514	0.571	0.343	0.5	1.5	1.091	0.909	0.5	1.5	0.4	1.6	0.444	1.556	2	0	0.667	1.333	0.889	1.111
BSRF1	1.333	0.667	0.261	0.522	0.522	2.087	0.261	2.348	0	2.571	0.429	0.6	1	0.2	2.2	0.75	0.375	1.5	1.5	0	1.875	1.111	1.778	0.222	0.889	0	2	0	2	0.348	2.957	0.174	0.522	1.333	0.667	0	2	0.444	1.556	1.667	0.333	0.333	1.667	0.6	1.4	0	2	0.5	1.5
BLRF1	1.143	0.857	0.375	0.375	1.125	0.75	0.375	3	0.75	1.5	0.75	0	2.286	0	1.714	0.667	2.667	0.667	0.667	0.667	0.667	0.8	0.8	0.8	1.6	0.4	1.2	1.2	1.2	0.75	1.75	0.5	1	0	2	0	0	0	2	0.5	1.5	0	2	0.667	1.333	2	0	1	1
BLRF2	0	0	0	2.182	0.545	1.091	0	2.182	2.4	0	0.6	1.333	0.667	1	1	3	0.75	1.125	0.375	0	0.75	2	0.333	1	0.667	0.444	1.778	0.889	0.889	1.647	1.647	0.471	0.235	0	0	0	0	1.111	0.889	1.333	0.667	0.727	1.273	0.333	1.667	1.091	0.909	2	0
gp350	1.333	0.667	0.321	0.75	0.964	1.071	0.857	2.036	1.2	0.9	0.9	0.8	0.873	0.727	1.6	0.832	0.832	1.366	0.475	1.069	1.426	0.522	1.304	1.913	0.261	0.506	1.873	1.165	0.456	0.667	1.394	1.394	0.545	0.6	1.4	1.25	0.75	1.091	0.909	1.294	0.706	0.923	1.077	1.067	0.933	0.897	1.103	0.727	1.273
BZLF2	1.571	0.429	0.8	0.8	1.2	0.4	1.2	1.6	1.714	0.857	0.429	1.043	0.87	0.87	1.217	0.462	0.462	2.308	0.923	0.923	0.923	0.421	1.053	1.895	0.632	0.632	1.263	1.474	0.632	0.364	1.818	1.455	0.364	1.385	0.615	1	1	1	1	0.909	1.091	1.286	0.714	1.5	0.5	0.6	1.4	1.6	0.4
BRRF2	1.5	0.5	1.082	1.18	0.984	0.885	0.197	1.672	1.091	1.227	0.682	1.882	0.941	0.471	0.706	1.138	2.379	0.724	0.414	0.517	0.828	1.231	1.231	1.128	0.41	0.615	1.385	0.923	1.077	1.021	1.872	0.936	0.17	1	1	0.533	1.467	0.522	1.478	1.067	0.933	0.556	1.444	1.152	0.848	0.933	1.067	0.909	1.091
BKRF2	1.143	0.857	0.857	0.571	0.857	1.714	0	2	1.5	1.5	0	0.4	2	0.4	1.2	0	1.714	1.286	0	0	3	1.333	0	2.667	0	1.2	1.6	0.8	0.4	0.444	1.778	1.333	0.444	0	2	1	1	0.5	1.5	0.8	1.2	0	2	0	2	1	1	1.2	0.8
BBRF1	0.818	1.182	0.31	0.31	0.414	1.448	0.931	2.586	0.237	2.132	0.632	0.4	1	0.1	2.5	0.778	1.556	0.556	1	0.556	1.556	0.774	1.935	0.258	1.032	0.308	1.846	0.205	1.641	0.255	2.298	0.596	0.851	0.5	1.5	1.286	0.714	0.348	1.652	0.24	1.76	0.267	1.733	0.6	1.4	0.488	1.512	0.727	1.273
BBRF2	1.091	0.909	0.146	0.439	0.293	1.61	0.146	3.366	0.667	1.333	1	0.25	1.75	0.25	1.75	0.522	2.087	0.522	1.043	0.783	1.043	0.364	2.909	0.364	0.364	0	2.857	0.286	0.857	0.25	3.25	0.25	0.25	0.286	1.714	0.6	1.4	0.444	1.556	0.706	1.294	0.375	1.625	0.615	1.385	0.429	1.571	0	2
BBRF3	0.903	1.097	0.122	0.49	0.612	1.224	0.367	3.184	0.36	2.04	0.6	0.435	1.826	0	1.739	0.811	2.27	0.973	1.297	0	0.649	0.545	2.182	0.182	1.091	0.48	1.28	0.48	1.76	0.138	2.897	0.552	0.414	0.316	1.684	0	2	0.286	1.714	0.462	1.538	0.5	1.5	0.222	1.778	0.143	1.857	0.222	1.778
BGRF1andBDRF1	1.2	0.8	0.395	0.474	0.632	1.579	0.632	2.289	0.659	2.195	0.146	0.4	1.28	0.56	1.76	0.716	1.522	0.627	0.537	0.806	1.791	0.429	2.286	0.571	0.714	0.314	2.431	0.549	0.706	0.632	2.526	0.421	0.421	0.842	1.158	0.455	1.545	0.387	1.613	0.48	1.52	0.364	1.636	0.471	1.529	0.581	1.419	0.308	1.692
BGLF2	1.231	0.769	0.176	0.353	0.529	1.059	0.529	3.353	0.6	1.8	0.6	0.625	1	0.625	1.75	1.412	0.353	1.765	0.353	0.353	1.765	1.077	1.385	1.231	0.308	0.375	2.125	0.875	0.625	0.615	2.462	0.615	0.308	0.769	1.231	0.857	1.143	0.667	1.333	0.667	1.333	1	1	1.167	0.833	0.769	1.231	0.833	1.167
BGLF1	1.125	0.875	0	0.735	0.857	1.837	0.612	1.959	1.44	0.96	0.6	1.222	1.111	0.111	1.556	1.2	1.371	0.514	0.686	1.2	1.029	0.727	1.697	1.091	0.485	0.714	1.429	0.857	1	1.236	1.745	0.655	0.364	1.167	0.833	0.667	1.333	0.667	1.333	0.889	1.111	1	1	0.8	1.2	0.471	1.529	0.222	1.778
BDLF3	2	0	0.273	0.545	1.091	1.091	0.545	2.455	0.6	1.5	0.9	0.533	1.6	0	1.867	0.857	2.143	0.214	1.071	0.643	1.071	0.923	0.923	1.538	0.615	0.828	1.379	1.103	0.69	1.12	1.76	0.8	0.32	0	2	0	2	0	2	0.727	1.273	0.571	1.429	0.5	1.5	0.4	1.6	2	0
BDLF2	1.182	0.818	0.462	1.154	1.154	1.385	0.923	0.923	1.286	1.714	0	0.513	1.436	0.308	1.744	1.043	1.043	1.043	0.522	0.522	1.826	1	0.75	1.25	1	0.552	2.483	0.552	0.414	1	1.6	0.6	0.8	1.429	0.571	0.923	1.077	0.727	1.273	1.059	0.941	0.308	1.692	1.25	0.75	0.643	1.357	0.545	1.455
BDLF1	1.25	0.75	0.511	1.277	0.383	1.149	0.383	2.298	1.385	0.692	0.923	0.828	0.414	0.414	2.345	1.909	1.364	1.091	0	1.091	0.545	0.5	2	0.5	1	0.5	2.25	0.25	1	0.444	2.222	0.889	0.444	0.143	1.857	1.111	0.889	0.308	1.692	1.111	0.889	0.286	1.714	1.111	0.889	0.154	1.846	0	2
BcLF1	1.127	0.873	0.05	0.298	0.595	1.785	0.397	2.876	1.016	1.694	0.29	0.672	0.84	0.303	2.185	0.837	1.953	0.628	0.419	0.558	1.605	0.444	1.833	0.667	1.056	0.714	2.048	0.524	0.714	0.481	2.647	0.481	0.391	0.786	1.214	0.553	1.447	0.34	1.66	0.769	1.231	0.39	1.61	0.716	1.284	0.43	1.57	0.778	1.222
BTRF1	1	1	0	0.383	0.638	1.532	0.638	2.809	0.8	1.9	0.3	0.129	1.806	0.645	1.419	0.774	2.129	0.581	0.968	0.387	1.161	0.667	2.222	0.444	0.667	0.571	2.667	0.571	0.19	0.485	2.545	0.727	0.242	0.889	1.111	0.25	1.75	0.667	1.333	0.727	1.273	0.5	1.5	1.091	0.909	0.364	1.636	0.8	1.2
BXLF2	1.576	0.424	0.182	0.727	0.667	1.152	0.424	2.848	1.182	1.364	0.455	1.111	1.185	0.074	1.63	1.222	1.444	0.222	0.556	0.778	1.778	0.615	1.846	1.077	0.462	0.75	1.917	0.5	0.833	0.667	2.296	0.444	0.593	0.667	1.333	0.842	1.158	0.5	1.5	0.6	1.4	0.533	1.467	0.8	1.2	0.619	1.381	0.769	1.231
BXRF1	1.8	0.2	0	0.75	0.75	1.688	0.75	2.062	1.5	1.5	0	0.533	1.067	1.067	1.333	1.059	2.471	0	0.353	0.706	1.412	0.4	2.4	0.4	0.8	0.889	1.556	0	1.556	0.923	1.231	0.769	1.077	1	1	0.4	1.6	0.667	1.333	0.4	1.6	0.5	1.5	1.143	0.857	1	1	1.25	0.75
BVRF2	1.529	0.471	0.214	0.643	0.536	1.5	0.536	2.571	0.8	1.4	0.8	0	1.778	0.148	2.074	1.227	2.045	0.818	0.545	0.273	1.091	0.75	1.5	0.7	1.05	0.242	2.424	0.606	0.727	0.514	2.057	0.743	0.686	0.091	1.909	0.167	1.833	0.214	1.786	0.769	1.231	0.32	1.68	0.581	1.419	0.815	1.185	0.4	1.6
BILF2	1.5	0.5	0.462	0.692	0.923	1.154	0.692	2.077	0.231	1.846	0.923	0.87	0.87	0.348	1.913	1.579	1.895	0.316	0.316	0.632	1.263	1	2	0.75	0.25	1.333	1.778	0.296	0.593	0.941	1.647	0.941	0.471	0.286	1.714	1.333	0.667	1.333	0.667	1.286	0.714	0.8	1.2	1	1	1.333	0.667	0.8	1.2
BALF4	0.821	1.179	0.333	0.583	0.333	1.167	0.75	2.833	0.805	1.683	0.512	0.351	1.333	0.07	2.246	0.375	2.156	0.656	0.75	0.281	1.781	0.476	2.286	0.571	0.667	0.593	2.222	0.494	0.691	0.19	2.349	0.508	0.952	0.323	1.677	0.714	1.286	0.489	1.511	0.429	1.571	0.364	1.636	0.4	1.6	0.489	1.511	0.182	1.818
average late	1.21285	0.713074	0.28363	0.67463	0.698111	1.32	0.494222	2.52933	0.996556	1.44952	0.554	0.640185	1.26193	0.385481	1.71248	0.99663	1.62985	0.835222	0.648963	0.553148	1.3363	0.757593	1.63211	0.863778	0.746593	0.576889	1.91311	0.606111	0.904	0.647407	2.11444	0.695	0.543	0.599	1.32693	0.627	1.22485	0.546148	1.45385	0.832667	1.16733	0.505704	1.4943	0.812444	1.18756	0.650037	1.34996	0.746704	1.2533
Latent genes
EBNA2	1	1	1.385	0.462	1.846	0.615	1.077	0.615	1.6	0.4	1	0.8	1.867	0.8	0.533	1.5	0.9	0.9	0	2.1	0.6	1.059	1.02	1.608	0.314	1.081	0.649	1.622	0.649	0.2	1	2.2	0.6	1	1	1.538	0.462	1.188	0.812	1.231	0.769	1.5	0.5	1.067	0.933	1.333	0.667	1.333	0.667
EBNA3A	1.385	0.615	0.9	1.6	0.7	1.2	0.2	1.4	1.552	0.724	0.724	1.103	0.897	0.966	1.034	0.938	0.938	0.844	0.188	1.406	1.688	1.051	1.254	0.915	0.78	0.936	1.447	1.021	0.596	0.85	1.65	1	0.5	0.952	1.048	1.231	0.769	0.667	1.333	1	1	1.143	0.857	1.308	0.692	0.921	1.079	1.4	0.6
EBNA3B	1.25	0.75	0.706	0.794	1.235	0.706	0.882	1.676	1.235	0.529	1.235	1.04	0.96	0.4	1.6	1.391	1.217	1.391	0.348	1.304	0.348	0.953	1.264	1.306	0.477	1.29	1.118	0.86	0.731	0.591	1.727	0.909	0.773	1.222	0.778	0.64	1.36	0.526	1.474	0.933	1.067	0.595	1.405	1.362	0.638	0.947	1.053	1.111	0.889
EBNA3C	1.077	0.923	1.082	0.984	0.885	0.689	0.787	1.574	1.125	0.938	0.938	0.667	0.963	0.667	1.704	1.154	1.442	1.327	0.577	0.865	0.635	1.272	1.06	1.166	0.503	0.75	1.5	1.062	0.688	1.014	1.014	1.408	0.563	1.25	0.75	0.839	1.161	0.811	1.189	1.182	0.818	1.048	0.952	1.2	0.8	0.897	1.103	0.727	1.273
EBNA1noGlyAla	1.455	0.545	0.706	1.412	1.765	1.059	0.706	0.353	2.1	0.3	0.6	0.308	1.231	1.231	1.231	0.643	1.071	1.071	0	2.357	0.857	0.976	1.073	1.659	0.293	1.455	1.091	1.455	0	1.091	1.273	0.909	0.727	1.333	0.667	1	1	1	1	1	1	0.769	1.231	1.25	0.75	1.12	0.88	0.857	1.143
LMP1	0.727	1.273	0.247	0.822	1.233	1.973	0.74	0.986	1	1.571	0.429	2	1	0	1	2.333	2	0	0.333	0.667	0.667	1.412	0.588	1.412	0.588	2.286	0.857	0.286	0.571	1.647	1.412	0.471	0.471	0.889	1.111	0.533	1.467	0.923	1.077	0.889	1.111	2	0	0.615	1.385	1.111	0.889	1	1
LMP2A	0.947	1.053	0.255	1.021	1.085	1.085	0.83	1.723	1.826	0.652	0.522	1.333	0.727	0.727	1.212	1.846	0.615	0.923	0.615	1.231	0.769	0.706	1.059	1.647	0.588	1.091	1.091	1.212	0.606	1.083	1.083	1.167	0.667	0.824	1.176	0	2	1.8	0.2	0.933	1.067	0.667	1.333	0.8	1.2	1.2	0.8	0.533	1.467
average latent	1.12014	0.879857	0.754429	1.01357	1.24986	1.04671	0.746	1.18957	1.49114	0.730571	0.778286	1.03586	1.09214	0.684429	1.18771	1.40071	1.169	0.922286	0.294429	1.41857	0.794857	1.06129	1.04543	1.38757	0.506143	1.26986	1.10757	1.074	0.548714	0.925143	1.30843	1.152	0.614429	1.06714	0.932857	0.825857	1.17414	0.987857	1.01214	1.024	0.976	1.10314	0.896857	1.086	0.914	1.07557	0.924429	0.994429	1.00557
[truncated: 10 more columns]

## Sheet: Early, Late, Latent (Akata)
Fig S5 Codon usage analysis
Akata
CODONS	TTT	TTC	TTA	TTG	CTT	CTC	CTA	CTG	ATT	ATC	ATA	GTT	GTC	GTA	GTG	TCT	TCC	TCA	TCG	AGT	AGC	CCT	CCC	CCA	CCG	ACT	ACC	ACA	ACG	GCT	GCC	GCA	GCG	TAT	TAC	CAT	CAC	CAA	CAG	AAT	AAC	AAA	AAG	GAT	GAC	GAA	GAG	TGT	TGC
Aminoacids	F	F	L	L	L	L	L	L	I	I	I	V	V	V	V	S	S	S	S	S	S	P	P	P	P	T	T	T	T	A	A	A	A	Y	Y	H	H	Q	Q	N	N	K	K	D	D	E	E	C	C
Early genes
BHRF1	2	0	1.154	1.385	0.923	0.231	0.231	2.077	1.091	0.273	1.636	1.333	0	1	1.667	0.8	0.8	1.6	0.4	1.2	1.2	2.667	0	1.333	0	1.429	0.571	2	0	0.4	2.4	0.8	0.4	1.6	0.4	1.333	0.667	0.667	1.333	0.667	1.333	0	0	0.5	1.5	1	1	1.333	0.667
BFLF2	1	1	0.167	0.5	0.5	1.5	0.833	2.5	0.167	2	0.833	0.381	1.333	0.762	1.524	1.091	1.636	1.091	0.364	0.364	1.455	0.235	2.353	0.706	0.706	0.5	2.75	0.5	0.25	0.632	2.316	0.842	0.211	0.75	1.25	0.933	1.067	0.4	1.6	0.923	1.077	0.769	1.231	0.727	1.273	0.588	1.412	0.833	1.167
BFLF1	0.917	1.083	0.353	0.353	0.706	1.676	0.529	2.382	0.857	1.821	0.321	0.296	1.333	0.296	2.074	0.857	2.229	0.514	0.343	0.343	1.714	0.444	1.556	1.444	0.556	0.457	2.171	0.457	0.914	0.3	2.7	0.5	0.5	0.353	1.647	0.353	1.647	0.4	1.6	0.778	1.222	0.952	1.048	0.571	1.429	0.737	1.263	0.5	1.5
BFRF1	1.286	0.714	0	0.364	0.364	1.455	0.364	3.455	1.667	1	0.333	0.308	1.231	0.154	2.308	1.235	1.235	0.882	1.235	0.529	0.882	1.647	1.647	0.235	0.471	0.222	1.333	0.667	1.778	0.545	2	0.364	1.091	0.571	1.429	0.364	1.636	0.6	1.4	0.222	1.778	0.5	1.5	0.875	1.125	0.762	1.238	0.5	1.5
BFRF2	0.889	1.111	0.387	1.645	0.581	1.355	0.194	1.839	0.545	1.909	0.545	0.744	0.558	0.372	2.326	1.071	2.25	0.429	0.857	0.214	1.179	1.083	1.5	0.667	0.75	0.545	1.273	0.727	1.455	0.825	2.159	0.127	0.889	1.125	0.875	0.615	1.385	0.556	1.444	0.667	1.333	0	2	0.9	1.1	0.308	1.692	0.692	1.308
BORF2	1.136	0.864	0.209	0.488	0.628	1.605	0.349	2.721	1.375	1.5	0.125	0.245	1.388	0.163	2.204	1.048	1.429	0.667	0.667	0.667	1.524	0.526	1.895	0.316	1.263	0.6	1.8	0.4	1.2	0.432	2.649	0.27	0.649	0.647	1.353	0.4	1.6	0.188	1.812	0.571	1.429	0.286	1.714	0.93	1.07	0.533	1.467	0.692	1.308
BaRF1	0.889	1.111	0.333	0.833	0.5	1.333	0.5	2.5	1.421	1.105	0.474	0.235	1.412	0.471	1.882	0	2.308	0	0	0.923	2.769	0.5	1.5	1	1	1	2	0.4	0.6	0.75	2.5	0.125	0.625	0.333	1.667	0.286	1.714	0.857	1.143	0.667	1.333	0	2	0.947	1.053	0.261	1.739	0.4	1.6
BMRF1	1.6	0.4	0.15	0.6	0.6	1.5	0.45	2.7	1.667	1	0.333	0.875	0.75	0.375	2	0.789	1.263	0.632	1.105	0.947	1.263	1.189	1.081	0.973	0.757	1.12	1.28	0.64	0.96	0.596	2.383	0.426	0.596	0.909	1.091	0.6	1.4	0.571	1.429	0.4	1.6	0.286	1.714	0.833	1.167	0.476	1.524	0.333	1.667
SM	1.231	0.769	0.133	0.4	0.533	1.333	1.067	2.533	1.333	1.333	0.333	0.667	1.167	0.167	2	0.783	1.174	1.304	0.261	0.522	1.957	0.923	1.949	0.513	0.615	0.588	1.882	0.941	0.588	0.19	1.905	1.143	0.762	0.545	1.455	0.462	1.538	0.706	1.294	0.267	1.733	0.381	1.619	0.696	1.304	0.727	1.273	0.364	1.636
BSLF1	1.171	0.829	0.173	0.173	0.462	1.846	0.635	2.712	0.774	1.839	0.387	0.254	1.46	0.254	2.032	0.407	1.729	0.712	1.22	0.305	1.627	0.286	2.071	0.714	0.929	0.421	1.825	0.632	1.123	0.48	2.4	0.373	0.747	0.615	1.385	0.727	1.273	0.5	1.5	0.8	1.2	0.522	1.478	0.722	1.278	0.455	1.545	0.593	1.407
BLLF3	0.727	1.273	0	0.529	0.706	2.118	0.529	2.118	0.3	2.4	0.3	0.471	1.412	0.235	1.882	1.143	1.143	0.286	0.857	1.143	1.429	0.364	2.182	0.727	0.727	0.222	2.444	0.667	0.667	0.571	2.857	0	0.571	0.444	1.556	0.5	1.5	0.154	1.846	0.571	1.429	0.222	1.778	0.364	1.636	0.2	1.8	1	1
BZLF1	1.429	0.571	0.522	0.783	0	0.783	0.783	3.13	1.2	0.6	1.2	1.067	0.533	0.533	1.867	2	0.8	1.6	1.2	0	0.4	1.677	0.258	1.806	0.258	2	0.8	1.2	0	1.6	0.933	1.333	0.133	1.143	0.857	1	1	1	1	1.333	0.667	0.889	1.111	0.714	1.286	1.231	0.769	0.4	1.6
BRLF1	1.1	0.9	0.218	0.655	0.436	1.2	0.873	2.618	0.875	1	1.125	0.364	1.091	0.364	2.182	0.778	1.778	0.333	0.444	1	1.667	0.981	1.736	0.604	0.679	0.889	1.667	1.111	0.333	0.471	2.51	0.549	0.471	0.2	1.8	0.941	1.059	0.4	1.6	0.7	1.3	0.312	1.688	0.688	1.312	0.894	1.106	0.833	1.167
BRRF1	0.857	1.143	0.522	0.261	0.391	2.217	0.522	2.087	0.706	1.412	0.882	0.222	1.778	0.667	1.333	1.043	2.087	0	0.261	1.043	1.565	0.923	1.538	1.231	0.308	0.308	1.538	0.923	1.231	0.696	2.609	0.348	0.348	0.571	1.429	0.571	1.429	0.4	1.6	0.8	1.2	0.667	1.333	0.556	1.444	0.923	1.077	0.25	1.75
BKRF4	1	1	0	1.5	0.75	0.75	0	3	2	1	0	1.143	1.714	0.571	0.571	1.459	0.649	1.459	0.811	0.649	0.973	0.941	1.294	1.176	0.588	0.923	1.846	0.615	0.615	0.727	1.818	1.091	0.364	0	2	1	1	0.5	1.5	1.429	0.571	0.8	1.2	0.737	1.263	0.6	1.4	0	2
BBLF4	0.684	1.316	0.152	0	0.38	2.658	0.684	2.127	0.828	1.345	0.828	0.194	1.806	0.258	1.742	0.667	1.778	0.778	0.778	0.222	1.778	0.205	2.359	0.308	1.128	0.4	2.267	0.333	1	0.529	2.588	0.294	0.588	0.706	1.294	0.455	1.545	0.333	1.667	0.545	1.455	0.385	1.615	0.474	1.526	0.364	1.636	0.19	1.81
BBLF3andBBLF3	1	1	0.148	0.444	0.667	2.074	0.519	2.148	0.857	2	0.143	0.727	1.364	0.182	1.727	1	1.429	0.714	1.143	0.429	1.286	0.64	2	0.48	0.88	0.762	2	0.571	0.667	0.563	2.197	0.451	0.789	0.941	1.059	0.4	1.6	0.75	1.25	0.25	1.75	0.667	1.333	0.744	1.256	0.39	1.61	0.333	1.667
BGLF5	1.36	0.64	0.154	0.615	0.769	2	0.462	2	1.5	0.923	0.577	0.229	1.486	0.229	2.057	1.35	1.8	0.9	0.75	0.45	0.75	0.516	1.677	1.032	0.774	0.923	1.692	0.308	1.077	0.593	1.778	0.444	1.185	0.5	1.5	0.5	1.5	0.769	1.231	1.176	0.824	0.762	1.238	0.4	1.6	0.167	1.833	0.615	1.385
BGLF4	1.1	0.9	0.113	1.132	0.453	1.811	0.113	2.377	1.615	1.154	0.231	0.174	0.87	0.348	2.609	0.75	1.312	0	1.312	1.125	1.5	0.833	1.5	1	0.667	0.545	1.636	0.364	1.455	0.8	1.92	0.64	0.64	1.1	0.9	0.588	1.412	0.267	1.733	0.5	1.5	0.526	1.474	0.875	1.125	0.444	1.556	0.667	1.333
BDLF4	1.333	0.667	0.522	0.522	0.261	1.565	0.261	2.87	0.75	2.25	0	0.211	1.684	0.421	1.684	0.333	2.667	0.667	0.333	0.667	1.333	1.667	0.667	0.333	1.333	0.667	1.667	1.333	0.333	0.364	3.273	0	0.364	0.75	1.25	0.889	1.111	0.8	1.2	1.333	0.667	0.5	1.5	1.091	0.909	0.133	1.867	0.444	1.556
BcRF1	0.811	1.189	0.194	0.452	0.516	1.161	0.968	2.71	0.568	1.865	0.568	0.435	0.957	0.348	2.261	0.842	1.789	0.737	0.421	0.632	1.579	0.692	1.692	0.615	1	0.444	1.956	0.8	0.8	0.83	2.264	0.377	0.528	0.444	1.556	0.643	1.357	0.5	1.5	0.606	1.394	0.64	1.36	0.667	1.333	0.375	1.625	0.522	1.478
BXLF1	1.259	0.741	0.545	1.2	0.764	0.764	0.764	1.964	1.588	0.706	0.706	0.947	0.737	0.632	1.684	1.592	0.98	0.612	0.49	0.98	1.347	1.073	1.366	0.78	0.78	0.8	1.6	0.8	0.8	0.8	2.08	0.64	0.48	0.769	1.231	1.1	0.9	0.476	1.524	1.222	0.778	0.457	1.543	0.909	1.091	0.667	1.333	1.286	0.714
BVRF1	0.818	1.182	0.225	0.225	0.525	1.35	0.525	3.15	0.474	2.053	0.474	0.267	1.067	0.4	2.267	0.714	2	1.429	0.857	0	1	0.465	2.14	0.744	0.651	0.167	1.5	0.833	1.5	0.406	2.145	0.348	1.101	0.571	1.429	0.4	1.6	0.222	1.778	0.476	1.524	0.333	1.667	0.32	1.68	0.414	1.586	1	1
BALF5	0.958	1.042	0	0.286	0.114	2.229	0.457	2.914	0.702	1.979	0.319	0.154	1.333	0.103	2.41	0.211	2.211	0.526	0.947	0.316	1.789	0.769	2	0.615	0.615	0	1.714	0.653	1.633	0.222	3.067	0.267	0.444	0.359	1.641	0.593	1.407	0.421	1.579	0.308	1.692	0.208	1.792	0.491	1.509	0.23	1.77	0.552	1.448
BALF2	1.043	0.957	0.212	0.212	0.478	1.168	0.425	3.504	0.568	1.946	0.486	0.198	1.284	0.099	2.42	0.506	1.229	0.434	1.301	0.217	2.313	0.232	2.087	0.58	1.101	0.381	2.476	0.19	0.952	0.294	2.385	0.183	1.138	0.286	1.714	0.3	1.7	0.085	1.915	0.298	1.702	0.143	1.857	0.28	1.72	0.2	1.8	0.345	1.655
BALF1	0.75	1.25	0	0.5	0	1.75	0	3.75	0	3	0	0	0.941	0.235	2.824	1.5	1	0	1.5	0	2	0.444	0.889	1.333	1.333	0.5	1	1.5	1	0.19	2.286	0.381	1.143	0.2	1.8	0	2	0	2	0	2	0.667	1.333	0.615	1.385	0	2	0	2
BARF1	0.833	1.167	0.273	0.818	0.818	1.364	0.273	2.455	0.857	1.714	0.429	0.96	1.44	0.16	1.44	1.875	1.5	0.375	0.375	0.375	1.5	0.615	1.846	1.538	0	0.615	2.769	0.308	0.308	1.25	1.75	0.75	0.25	0.5	1.5	0.4	1.6	0.286	1.714	1	1	0.667	1.333	0.857	1.143	0.533	1.467	0.5	1.5
average early	1.08078	0.919222	0.254037	0.625	0.512037	1.51096	0.492963	2.60522	0.973519	1.52322	0.503259	0.485222	1.18996	0.362926	1.96211	0.957185	1.56315	0.691889	0.749333	0.565259	1.4733	0.834704	1.58456	0.844556	0.735889	0.645481	1.75767	0.736037	0.860704	0.594667	2.29156	0.483926	0.629889	0.627111	1.37289	0.605667	1.39433	0.47437	1.52563	0.685519	1.31448	0.464481	1.46144	0.684556	1.31544	0.504148	1.49585	0.562111	1.43789
Late genes
BNRF1	1	1	0.039	0.745	0.471	1.255	0.588	2.902	1.184	1.579	0.237	0.652	0.913	0.13	2.304	0.702	1.723	0.766	0.894	0.574	1.34	0.44	1.626	0.879	1.055	0.29	1.739	0.696	1.275	0.469	1.969	0.75	0.812	0.688	1.312	0.588	1.412	0.467	1.533	0.585	1.415	0.261	1.739	0.727	1.273	0.371	1.629	0.56	1.44
BFRF3	1.667	0.333	0	0.5	1	1.5	0	3	1.5	0	1.5	0.889	0.889	0.889	1.333	1.2	1.5	1.5	0.3	0.9	0.6	0.667	2.333	0.333	0.667	1.455	1.818	0	0.727	0.727	1.939	0.727	0.606	0	2	1	1	0.667	1.333	1.5	0.5	0.8	1.2	1	1	0.4	1.6	0	2
BORF1	0.818	1.182	0.182	0	0.182	0.909	0.727	4	0.8	1.6	0.6	0.364	1.818	0.242	1.576	0.774	1.935	0.194	0.581	0.774	1.742	0.909	1.455	0.364	1.273	0.75	1.75	0.25	1.25	0.457	2.171	0.343	1.029	1.333	0.667	0.25	1.75	0.4	1.6	1.091	0.909	0.333	1.667	0.4	1.6	0.429	1.571	1	1
BMRF2	1.067	0.933	0.105	0.737	0.526	1.684	0.105	2.842	1.2	1.65	0.15	0.457	1.486	0.457	1.6	1.4	1.6	0.4	1	0	1.6	0.286	2	0.571	1.143	0.444	2.222	0.667	0.667	0.571	2.514	0.571	0.343	0.5	1.5	1.091	0.909	0.5	1.5	0.4	1.6	0.444	1.556	2	0	0.667	1.333	0.889	1.111
BSRF1	1.333	0.667	0.261	0.522	0.522	2.087	0.261	2.348	0	2.571	0.429	0.6	1	0.2	2.2	0.75	0.375	1.5	1.5	0	1.875	1.111	1.778	0.222	0.889	0	2	0	2	0.348	2.957	0.174	0.522	1.333	0.667	0	2	0.444	1.556	1.667	0.333	0.333	1.667	0.6	1.4	0	2	0.5	1.5
BLRF1	1.143	0.857	0.375	0.375	1.125	0.75	0.375	3	0.75	1.5	0.75	0	2.286	0	1.714	0.667	2.667	0.667	0.667	0.667	0.667	0.8	0.8	0.8	1.6	0.4	1.2	1.2	1.2	0.75	1.75	0.5	1	0	2	0	0	0	2	0.5	1.5	0	2	0.667	1.333	2	0	1	1
BLRF2	0	0	0	2.182	0.545	1.091	0	2.182	2.4	0	0.6	1.333	0.667	1	1	3	0.75	1.125	0.375	0	0.75	2	0.333	1	0.667	0.444	1.778	0.889	0.889	1.647	1.647	0.471	0.235	0	0	0	0	1.111	0.889	1.333	0.667	0.727	1.273	0.333	1.667	1.091	0.909	2	0
gp350	1.333	0.667	0.462	0.692	0.923	1.038	0.692	2.192	1.286	0.964	0.75	0.8	0.945	0.655	1.6	0.903	0.774	1.29	0.516	1.032	1.484	0.527	1.319	1.802	0.352	0.541	1.73	1.216	0.514	0.6	1.4	1.467	0.533	0.6	1.4	1.294	0.706	1.083	0.917	1.25	0.75	0.917	1.083	1.188	0.812	0.897	1.103	0.909	1.091
BZLF2	1.571	0.429	0.8	0.8	1.2	0.4	1.2	1.6	2	1	0	1.167	0.833	0.833	1.167	0.5	0.5	2.5	0.5	1	1	0.421	1.053	1.895	0.632	0.632	1.474	1.474	0.421	0.333	2	1.333	0.333	1.385	0.615	1	1	1.143	0.857	0.909	1.091	1.231	0.769	1.5	0.5	0.444	1.556	1.455	0.545
BRRF2	1.467	0.533	1.065	1.161	1.161	0.774	0.194	1.645	1.143	1.143	0.714	1.765	1.059	0.471	0.706	1.138	2.483	0.621	0.414	0.517	0.828	1.026	1.436	1.231	0.308	0.615	1.385	0.769	1.231	1	1.833	1	0.167	1	1	0.667	1.333	0.522	1.478	1	1	0.625	1.375	1.161	0.839	0.774	1.226	1	1
BKRF2	1.143	0.857	0.857	0.571	0.857	1.714	0	2	1.5	1.5	0	0.4	2	0.4	1.2	0.375	1.5	1.125	0	0.375	2.625	1.333	0	2.667	0	0.5	2	1	0.5	0.8	1.6	1.2	0.4	0	2	1	1	0.5	1.5	0.8	1.2	0	2	0	2	1	1	1.2	0.8
BBRF1	0.909	1.091	0.31	0.31	0.414	1.552	0.828	2.586	0.316	2.053	0.632	0.4	1	0.1	2.5	0.778	1.556	0.444	1.111	0.556	1.556	0.774	1.935	0.258	1.032	0.308	1.846	0.308	1.538	0.17	2.383	0.681	0.766	0.417	1.583	1.143	0.857	0.261	1.739	0.24	1.76	0.267	1.733	0.6	1.4	0.537	1.463	0.6	1.4
BBRF2	1.091	0.909	0.146	0.585	0.293	1.61	0.146	3.22	0.667	1.333	1	0.25	1.75	0.25	1.75	0.522	2.087	0.522	1.043	0.783	1.043	0.364	2.909	0.364	0.364	0.286	2.571	0.286	0.857	0.25	3.25	0.25	0.25	0.286	1.714	0.6	1.4	0.444	1.556	0.588	1.412	0.375	1.625	0.615	1.385	0.429	1.571	0	2
BBRF3	0.903	1.097	0.122	0.49	0.612	1.224	0.367	3.184	0.36	2.04	0.6	0.435	1.826	0	1.739	0.811	2.27	0.973	1.297	0	0.649	0.545	2.182	0.182	1.091	0.48	1.28	0.48	1.76	0.138	2.897	0.552	0.414	0.316	1.684	0	2	0.286	1.714	0.462	1.538	0.5	1.5	0.222	1.778	0.143	1.857	0.222	1.778
BGRF1andBDRF1	1.2	0.8	0.395	0.474	0.711	1.658	0.632	2.132	0.659	2.195	0.146	0.4	1.28	0.56	1.76	0.716	1.612	0.537	0.537	0.806	1.791	0.429	2.286	0.571	0.714	0.314	2.431	0.549	0.706	0.632	2.526	0.421	0.421	0.842	1.158	0.455	1.545	0.387	1.613	0.48	1.52	0.364	1.636	0.412	1.588	0.71	1.29	0.308	1.692
BGLF2	1.231	0.769	0.176	0.353	0.529	1.059	0.353	3.529	0.6	1.8	0.6	0.625	1	0.625	1.75	1.412	0.353	1.765	0.353	0.353	1.765	1.077	1.385	1.231	0.308	0.5	2	0.875	0.625	0.615	2.308	0.769	0.308	0.769	1.231	0.857	1.143	0.667	1.333	0.667	1.333	1	1	1.167	0.833	0.769	1.231	0.833	1.167
BGLF1	1	1	0	0.625	0.875	1.75	0.625	2.125	1.5	1	0.5	1.222	1	0.111	1.667	1.235	1.235	0.529	0.706	1.235	1.059	0.8	1.714	1.143	0.343	0.714	1.286	1	1	1.214	1.786	0.643	0.357	1.167	0.833	0.667	1.333	0.667	1.333	0.889	1.111	1	1	0.8	1.2	0.471	1.529	0.222	1.778
BDLF3	2	0	0.261	0.522	1.043	1.304	0.783	2.087	0.667	1.333	1	0.8	1.333	0	1.867	0.857	2.143	0.214	1.071	0.643	1.071	0.923	0.923	1.846	0.308	0.828	1.379	1.034	0.759	1.12	1.76	0.96	0.16	0	2	0	2	0	2	0.727	1.273	0.571	1.429	0.5	1.5	0.4	1.6	2	0
BDLF2	1.182	0.818	0.444	1.111	1.333	1.333	0.889	0.889	1.286	1.714	0	0.513	1.436	0.308	1.744	1	1.25	1	0.5	0.5	1.75	1.032	0.774	1.29	0.903	0.571	2.429	0.571	0.429	1.048	1.619	0.571	0.762	1.429	0.571	0.833	1.167	0.545	1.455	1.059	0.941	0.308	1.692	1.25	0.75	0.643	1.357	0.6	1.4
BDLF1	1.25	0.75	0.522	1.304	0.391	1.174	0.261	2.348	1.286	0.643	1.071	0.828	0.414	0.276	2.483	1.909	1.364	1.091	0	1.091	0.545	0.5	2	0.5	1	0.5	2.25	0.25	1	0.444	2.222	0.889	0.444	0.154	1.846	1.2	0.8	0.308	1.692	1.111	0.889	0.286	1.714	1.111	0.889	0	2	0	2
BcLF1	1.099	0.901	0.05	0.298	0.645	1.736	0.397	2.876	1.113	1.597	0.29	0.639	0.874	0.303	2.185	0.837	1.953	0.628	0.419	0.558	1.605	0.389	1.889	0.667	1.056	0.762	2.048	0.524	0.667	0.481	2.647	0.451	0.421	0.821	1.179	0.511	1.489	0.34	1.66	0.738	1.262	0.39	1.61	0.716	1.284	0.405	1.595	0.778	1.222
BTRF1	1	1	0	0.383	0.638	1.532	0.638	2.809	0.8	1.9	0.3	0.129	1.806	0.645	1.419	0.774	2.129	0.581	0.968	0.387	1.161	0.667	2.222	0.444	0.667	0.381	2.857	0.571	0.19	0.485	2.545	0.727	0.242	0.889	1.111	0.5	1.5	0.667	1.333	0.727	1.273	0.5	1.5	1.091	0.909	0.364	1.636	0.8	1.2
BXLF2	1.576	0.424	0.182	0.727	0.727	1.091	0.424	2.848	1.182	1.364	0.455	1.132	1.208	0.075	1.585	1.222	1.444	0.222	0.556	0.667	1.889	0.615	1.846	1.077	0.462	0.653	1.878	0.49	0.98	0.667	2.296	0.444	0.593	0.667	1.333	0.842	1.158	0.5	1.5	0.6	1.4	0.533	1.467	0.8	1.2	0.619	1.381	0.769	1.231
BXRF1	1.8	0.2	0	0.75	0.75	1.688	0.75	2.062	1.5	1.5	0	0.533	1.067	1.067	1.333	1.059	2.471	0	0.353	0.706	1.412	0.4	2.4	0.4	0.8	0.889	1.556	0	1.556	0.923	1.231	0.769	1.077	1	1	0.4	1.6	0.667	1.333	0.4	1.6	0.5	1.5	1.143	0.857	1	1	1.25	0.75
BVRF2	1.412	0.588	0.214	0.643	0.536	1.5	0.536	2.571	0.8	1.4	0.8	0	1.778	0.148	2.074	1.227	2.045	0.818	0.545	0.273	1.091	0.75	1.5	0.7	1.05	0.242	2.424	0.606	0.727	0.507	2.085	0.732	0.676	0.091	1.909	0.167	1.833	0.214	1.786	0.769	1.231	0.32	1.68	0.533	1.467	0.815	1.185	0.4	1.6
BILF2	1.2	0.8	0.462	0.692	0.923	1.154	0.692	2.077	0.231	1.846	0.923	0.87	0.87	0.348	1.913	1.667	1.667	0.333	0.333	0.667	1.333	1	2	0.75	0.25	1.185	1.778	0.593	0.444	0.941	1.647	0.941	0.471	0.286	1.714	1.333	0.667	1.333	0.667	1.286	0.714	0.8	1.2	1	1	1.333	0.667	0.8	1.2
BALF4	0.821	1.179	0.333	0.583	0.333	1.167	0.75	2.833	0.805	1.683	0.512	0.421	1.263	0.14	2.175	0.375	2.156	0.656	0.75	0.281	1.781	0.476	2.286	0.571	0.667	0.593	2.222	0.494	0.691	0.19	2.349	0.444	1.016	0.323	1.677	0.714	1.286	0.489	1.511	0.429	1.571	0.364	1.636	0.4	1.6	0.533	1.467	0.182	1.818
average late	1.19319	0.732741	0.287519	0.671667	0.713519	1.32348	0.48937	2.51433	1.01981	1.44104	0.539222	0.652741	1.25189	0.379	1.71644	1.03	1.61267	0.814852	0.640333	0.568333	1.33378	0.750407	1.64385	0.879926	0.725963	0.565815	1.90115	0.621926	0.911222	0.649148	2.12337	0.695556	0.531778	0.603556	1.32237	0.633778	1.21807	0.541185	1.45881	0.822481	1.17752	0.509222	1.49078	0.812444	1.18756	0.638667	1.36133	0.751	1.249
Latent genes
EBNA2	1.2	0.8	0.789	0.789	1.263	0.947	1.579	0.632	1.8	0.8	0.4	1.053	1.053	1.053	0.842	0.615	0.923	2.308	0.308	0.923	0.923	0.859	0.889	2.015	0.237	0.75	1.25	1.375	0.625	0.889	1.111	1.778	0.222	1.556	0.444	1.714	0.286	1.357	0.643	1	1	0.333	1.667	0.957	1.043	1.2	0.8	1	1
EBNA3A	1.407	0.593	0.667	1.429	0.857	1.333	0.571	1.143	1.452	0.871	0.677	1.125	0.938	1	0.938	0.724	1.138	0.931	0.31	0.931	1.966	0.976	1.236	0.976	0.813	0.72	1.28	1.12	0.88	0.92	1.563	0.92	0.598	1.053	0.947	1.167	0.833	0.629	1.371	0.933	1.067	0.667	1.333	1.24	0.76	0.933	1.067	1.6	0.4
EBNA3B	1.176	0.824	0.818	1	1	0.545	0.909	1.727	1.35	0.75	0.9	0.923	1	0.692	1.385	1.18	1.279	1.18	0.689	1.18	0.492	1.085	1.051	1.424	0.441	0.918	0.721	1.311	1.049	1.056	1.5	0.889	0.556	1.333	0.667	1	1	0.719	1.281	0.9	1.1	0.857	1.143	1.111	0.889	0.939	1.061	0.6	1.4
EBNA3C	1.053	0.947	1.154	1.038	0.808	0.923	0.692	1.385	0.808	1.154	1.038	0.64	0.8	0.48	2.08	1.047	1.047	1.674	0.628	0.907	0.698	0.987	0.987	1.36	0.667	0.769	1.385	1.231	0.615	1.129	1.365	0.894	0.612	0.645	1.355	0.933	1.067	0.734	1.266	1.304	0.696	0.87	1.13	1.148	0.852	0.873	1.127	0.833	1.167
EBNA1noGlyAla	1.5	0.5	0.8	1.2	1.2	1.6	0.8	0.4	2	0.333	0.667	0.941	0.941	0.941	1.176	0.643	1.071	1.286	0	2.571	0.429	0.976	1.073	1.561	0.39	1.231	0.923	1.846	0	1.2	1.6	0.6	0.6	1.2	0.8	1.143	0.857	1.167	0.833	0.857	1.143	0.769	1.231	1.304	0.696	1.12	0.88	0.667	1.333
LMP1	0.727	1.273	0.25	0.667	1.583	1.833	0.917	0.75	0.955	1.909	0.136	1.714	1.143	0	1.143	2.333	2	0	0.333	0.667	0.667	1.444	0.556	1.444	0.556	2.133	1.067	0.267	0.533	1.412	1.647	0.471	0.471	1.333	0.667	0.571	1.429	0.833	1.167	0.842	1.158	2	0	0.667	1.333	1	1	0.667	1.333
LMP2A	0.947	1.053	0.255	1.021	1.021	1.149	0.83	1.723	1.826	0.652	0.522	1.333	0.727	0.727	1.212	1.895	0.632	0.947	0.632	1.263	0.632	0.706	1.059	1.647	0.588	1.059	1.176	1.294	0.471	1.083	1.083	1.167	0.667	0.941	1.059	0	2	1.8	0.2	0.933	1.067	0.667	1.333	0.8	1.2	1.2	0.8	0.533	1.467
average latent	1.14429	0.855714	0.676143	1.02057	1.10457	1.19	0.899714	1.10857	1.45586	0.924143	0.62	1.10414	0.943143	0.699	1.25371	1.20529	1.15571	1.18943	0.414286	1.206	0.829571	1.00471	0.978714	1.48957	0.527429	1.08286	1.11457	1.20629	0.596143	1.09843	1.40986	0.959857	0.532286	1.15157	0.848429	0.932571	1.06743	1.03414	0.965857	0.967	1.033	0.880429	1.11957	1.03243	0.967571	1.03786	0.962143	0.842857	1.15714
[truncated: 10 more columns]

## Sheet: 3 Strains combined
Fig S5 Codon usage analysis
	CODONS	TTT	TTC	TTA	TTG	CTT	CTC	CTA	CTG	ATT	ATC	ATA	GTT	GTC	GTA	GTG	TCT	TCC	TCA	TCG	AGT	AGC	CCT	CCC	CCA	CCG	ACT	ACC	ACA	ACG	GCT	GCC	GCA	GCG	TAT	TAC	CAT	CAC	CAA	CAG	AAT	AAC	AAA	AAG	GAT	GAC	GAA	GAG	TGT
	Aminoacids	F	F	L	L	L	L	L	L	I	I	I	V	V	V	V	S	S	S	S	S	S	P	P	P	P	T	T	T	T	A	A	A	A	Y	Y	H	H	Q	Q	N	N	K	K	D	D	E	E	C
	Lytic genes
NC007605	BHRF1	2	0	1.333	1.333	0.889	0.222	0.222	2	1.091	0.273	1.636	1.455	0	0.727	1.818	0.8	0.8	1.6	0.4	1.2	1.2	2.667	0	1.333	0	1.429	0.571	2	0	0.4	2.4	0.8	0.4	1.6	0.4	1.333	0.667	0.667	1.333	0.667	1.333	0	0	0.75	1.25	1	1	1.333
	BFLF2	0.857	1.143	0.167	0.5	0.667	1.333	0.833	2.5	0.167	1.833	1	0.381	1.333	0.762	1.524	1.091	1.636	1.091	0.364	0.364	1.455	0.235	2.353	0.706	0.706	0.5	2.75	0.25	0.5	0.632	2.316	0.842	0.211	0.75	1.25	0.933	1.067	0.4	1.6	0.923	1.077	0.769	1.231	0.833	1.167	0.625	1.375	1
	BFLF1	0.917	1.083	0.348	0.348	0.87	1.652	0.522	2.261	0.857	1.821	0.321	0.286	1.429	0.286	2	0.857	2.229	0.343	0.514	0.171	1.886	0.444	1.556	1.444	0.556	0.471	2.118	0.588	0.824	0.3	2.7	0.5	0.5	0.353	1.647	0.353	1.647	0.421	1.579	0.778	1.222	0.952	1.048	0.552	1.448	0.778	1.222	0.5
	BFRF1	1.286	0.714	0	0.364	0.364	1.455	0.364	3.455	1.667	1	0.333	0.308	1.231	0.154	2.308	1.273	1.273	0.909	1.273	0.364	0.909	1.176	1.882	0.235	0.706	0.222	1.333	0.667	1.778	0.727	2	0.364	0.909	0.571	1.429	0.364	1.636	0.6	1.4	0.222	1.778	0.5	1.5	0.875	1.125	0.762	1.238	0.5
	BFRF2	0.96	1.04	0.387	1.548	0.581	1.355	0.194	1.935	0.545	1.909	0.545	0.711	0.622	0.444	2.222	1.071	2.25	0.429	0.857	0.214	1.179	1.106	1.532	0.596	0.766	0.727	1.273	0.545	1.455	0.852	2.164	0.197	0.787	1	1	0.615	1.385	0.556	1.444	0.667	1.333	0	2	0.857	1.143	0.32	1.68	0.714
	BORF2	1.136	0.864	0.209	0.488	0.628	1.605	0.349	2.721	1.375	1.5	0.125	0.245	1.388	0.163	2.204	1.048	1.429	0.667	0.667	0.667	1.524	0.526	1.895	0.316	1.263	0.6	1.8	0.4	1.2	0.378	2.703	0.27	0.649	0.706	1.294	0.4	1.6	0.188	1.812	0.571	1.429	0.286	1.714	0.93	1.07	0.533	1.467	0.692
	BaRF1	0.889	1.111	0.333	0.833	0.5	1.333	0.5	2.5	1.421	1.105	0.474	0.235	1.412	0.471	1.882	0	2.308	0	0	0.923	2.769	0.5	1.5	1	1	1	2	0.4	0.6	0.75	2.5	0.125	0.625	0.333	1.667	0.286	1.714	0.857	1.143	0.667	1.333	0	2	0.947	1.053	0.261	1.739	0.4
	BMRF1	1.6	0.4	0.15	0.6	0.6	1.5	0.45	2.7	1.667	1	0.333	0.875	0.75	0.375	2	0.789	1.263	0.632	1.105	0.947	1.263	1.189	1.081	0.973	0.757	1.12	1.28	0.64	0.96	0.596	2.383	0.426	0.596	0.909	1.091	0.6	1.4	0.571	1.429	0.4	1.6	0.286	1.714	0.833	1.167	0.476	1.524	0.333
	SM_BMLF1andBSLF2_	1.231	0.769	0.13	0.522	0.522	1.304	1.043	2.478	1.333	1.333	0.333	0.667	1.167	0.167	2	0.783	1.174	1.174	0.391	0.522	1.957	0.923	1.846	0.513	0.718	0.588	1.882	1.176	0.353	0.195	1.854	1.171	0.78	0.545	1.455	0.462	1.538	0.75	1.25	0.267	1.733	0.381	1.619	0.727	1.273	0.706	1.294	0.364
	BSLF1	1.171	0.829	0.173	0.231	0.462	1.904	0.635	2.596	0.774	1.839	0.387	0.258	1.484	0.258	2	0.407	1.729	0.814	1.119	0.305	1.627	0.291	2.036	0.727	0.945	0.364	1.964	0.509	1.164	0.564	2.359	0.359	0.718	0.615	1.385	0.706	1.294	0.5	1.5	0.8	1.2	0.696	1.304	0.722	1.278	0.455	1.545	0.593
	BLLF3	0.727	1.273	0	0.529	0.706	2.118	0.529	2.118	0.3	2.4	0.3	0.471	1.412	0.235	1.882	1.091	1.091	0.273	0.818	1.091	1.636	0.364	2.182	0.727	0.727	0.211	2.526	0.632	0.632	0.615	2.769	0	0.615	0.444	1.556	0.5	1.5	0.154	1.846	0.571	1.429	0.222	1.778	0.364	1.636	0.2	1.8	1
	BZLF1	1.5	0.5	0.6	0.6	0	0.6	0.9	3.3	1.2	0.6	1.2	1.176	0.471	0.471	1.882	2	1.2	0.8	1.6	0	0.4	1.655	0.276	1.655	0.414	1.667	1	1.333	0	1.857	0.857	1.286	0	1.143	0.857	0.667	1.333	1.04	0.96	1.333	0.667	0.889	1.111	0.714	1.286	1.167	0.833	0.4
	BRLF1	1.1	0.9	0.218	0.655	0.436	1.2	0.873	2.618	0.875	1	1.125	0.364	1.091	0.364	2.182	0.655	1.855	0.327	0.436	0.982	1.745	0.981	1.811	0.528	0.679	0.889	1.667	1.111	0.333	0.462	2.462	0.538	0.538	0.2	1.8	0.941	1.059	0.375	1.625	0.737	1.263	0.323	1.677	0.688	1.312	0.957	1.043	0.833
	BRRF1	0.857	1.143	0.522	0.261	0.391	2.217	0.522	2.087	0.706	1.412	0.882	0.222	1.778	0.667	1.333	1.043	2.087	0	0.261	1.043	1.565	0.923	1.538	1.231	0.308	0.308	1.538	0.923	1.231	0.696	2.609	0.348	0.348	0.571	1.429	0.571	1.429	0.4	1.6	0.8	1.2	0.667	1.333	0.556	1.444	0.923	1.077	0.25
	BKRF4	1	1	0	1.5	0.75	0.75	0	3	2	1	0	0.667	2	0.667	0.667	1.622	0.486	1.459	0.811	0.649	0.973	0.97	1.333	1.212	0.485	0.923	1.846	0.615	0.615	0.727	1.818	1.091	0.364	0	2	1.333	0.667	0.444	1.556	1.333	0.667	0.8	1.2	0.632	1.368	0.6	1.4	0
	BBLF4	0.684	1.316	0.077	0.077	0.385	2.692	0.615	2.154	0.724	1.448	0.828	0.194	1.871	0.258	1.677	0.679	1.811	0.679	0.792	0.226	1.811	0.205	2.359	0.308	1.128	0.267	2.333	0.333	1.067	0.522	2.551	0.29	0.638	0.706	1.294	0.545	1.455	0.4	1.6	0.545	1.455	0.4	1.6	0.421	1.579	0.364	1.636	0.19
	BBLF2andBBLF3	1	1	0.148	0.444	0.741	1.926	0.593	2.148	0.955	1.909	0.136	0.818	1.273	0.182	1.727	1	1.429	0.714	1.143	0.429	1.286	0.471	2.118	0.549	0.863	0.667	2.095	0.476	0.762	0.58	2.203	0.464	0.754	0.941	1.059	0.4	1.6	0.75	1.25	0.25	1.75	0.667	1.333	0.698	1.302	0.439	1.561	0.333
	BGLF5	1.385	0.615	0.154	0.615	0.769	2	0.462	2	1.5	0.923	0.577	0.229	1.6	0.114	2.057	1.2	1.95	0.9	0.75	0.45	0.75	0.516	1.677	1.161	0.645	0.923	1.692	0.308	1.077	0.615	1.846	0.462	1.077	0.421	1.579	0.5	1.5	0.833	1.167	1.176	0.824	0.727	1.273	0.4	1.6	0.24	1.76	0.615
	BGLF4	1.1	0.9	0.113	1.019	0.453	1.811	0.113	2.491	1.615	1.154	0.231	0.174	0.87	0.348	2.609	0.75	1.312	0	1.312	1.125	1.5	0.667	1.667	1	0.667	0.545	1.636	0.182	1.636	0.8	1.92	0.64	0.64	1.1	0.9	0.588	1.412	0.267	1.733	0.5	1.5	0.526	1.474	0.938	1.062	0.333	1.667	0.667
	BDLF4	1.333	0.667	0.522	0.522	0.261	1.565	0.261	2.87	0.75	2.25	0	0.421	1.474	0.421	1.684	0.333	2.667	0.667	0.333	0.667	1.333	1.667	0.667	0	1.667	0.667	1.667	1.333	0.333	0.364	2.909	0	0.727	0.667	1.333	0.889	1.111	0.889	1.111	1.333	0.667	0.444	1.556	1.111	0.889	0.125	1.875	0.667
	BcRF1	0.833	1.167	0.129	0.452	0.452	1.097	1.032	2.839	0.583	1.917	0.5	0.444	0.978	0.267	2.311	0.814	2.034	0.712	0.407	0.61	1.424	0.615	1.769	0.538	1.077	0.522	1.826	0.87	0.783	0.88	2.24	0.32	0.56	0.444	1.556	0.593	1.407	0.417	1.583	0.629	1.371	0.75	1.25	0.75	1.25	0.364	1.636	0.522
	BXLF1	1.259	0.741	0.545	1.2	0.764	0.764	0.764	1.964	1.588	0.706	0.706	0.947	0.737	0.632	1.684	1.592	0.98	0.612	0.49	0.98	1.347	1.073	1.463	0.683	0.78	0.718	1.744	0.821	0.718	0.8	2.08	0.64	0.48	0.769	1.231	1.1	0.9	0.476	1.524	1.222	0.778	0.457	1.543	0.848	1.152	0.667	1.333	1.286
	BVRF1	0.727	1.273	0.225	0.225	0.525	1.35	0.525	3.15	0.474	2.053	0.474	0.267	1.067	0.4	2.267	0.714	2	1.429	0.857	0	1	0.465	2.14	0.744	0.651	0.167	1.5	0.833	1.5	0.406	2.145	0.348	1.101	0.571	1.429	0.2	1.8	0.148	1.852	0.476	1.524	0.333	1.667	0.4	1.6	0.414	1.586	1
	BALF5	0.958	1.042	0	0.286	0.114	2.229	0.4	2.971	0.702	2.043	0.255	0.154	1.333	0.154	2.359	0.421	2	0.526	0.947	0.211	1.895	0.692	2.154	0.538	0.615	0	1.714	0.653	1.633	0.222	3.067	0.267	0.444	0.359	1.641	0.593	1.407	0.421	1.579	0.308	1.692	0.208	1.792	0.517	1.483	0.233	1.767	0.552
	BALF2	1.043	0.957	0.214	0.161	0.429	1.232	0.429	3.536	0.486	2.027	0.486	0.195	1.268	0.098	2.439	0.434	1.301	0.361	1.373	0.289	2.241	0.232	2.145	0.464	1.159	0.381	2.476	0.19	0.952	0.294	2.349	0.257	1.101	0.286	1.714	0.3	1.7	0.085	1.915	0.298	1.702	0.143	1.857	0.28	1.72	0.23	1.77	0.345
	BALF1	0.889	1.111	0	0.414	0	1.655	0	3.931	0.75	1.875	0.375	0	0.889	0.222	2.889	1.875	0.75	0	1.125	0	2.25	0.8	0.8	1.6	0.8	0.8	1.2	1.2	0.8	0.333	2.167	0.333	1.167	0.5	1.5	0.333	1.667	0	2	0	2	0.6	1.4	0.533	1.467	0	2	0
	BARF1	0.833	1.167	0.273	0.818	0.818	1.364	0.273	2.455	0.857	1.714	0.429	0.96	1.44	0.16	1.44	1.875	1.5	0.375	0.375	0.375	1.5	0.615	1.846	1.538	0	0.615	2.769	0.308	0.308	1.25	1.75	0.75	0.25	0.5	1.5	0.4	1.6	0.286	1.714	1	1	0.667	1.333	0.857	1.143	0.533	1.467	0.5
	BNRF1	0.981	1.019	0.039	0.784	0.431	1.294	0.549	2.902	1.184	1.579	0.237	0.652	0.87	0.13	2.348	0.725	1.648	0.857	0.923	0.527	1.319	0.44	1.626	0.879	1.055	0.29	1.739	0.696	1.275	0.469	1.969	0.781	0.781	0.688	1.312	0.588	1.412	0.441	1.559	0.571	1.429	0.261	1.739	0.764	1.236	0.423	1.577	0.56
	BFRF3	1.667	0.333	0	0.5	1	1.5	0	3	1.5	0	1.5	0.889	0.889	0.889	1.333	0.9	1.8	1.5	0.3	0.9	0.6	0.667	2.333	0.667	0.333	1.091	2.182	0.364	0.364	0.727	1.939	0.727	0.606	0	2	0.667	1.333	0.571	1.429	1.5	0.5	0.8	1.2	1	1	0.4	1.6	0
	BORF1	0.818	1.182	0.182	0	0.182	0.909	0.727	4	0.8	1.6	0.6	0.353	1.765	0.353	1.529	0.774	1.935	0.194	0.581	0.774	1.742	0.909	1.455	0.364	1.273	0.706	1.647	0.235	1.412	0.457	2.171	0.343	1.029	1.333	0.667	0.25	1.75	0.4	1.6	1.091	0.909	0.333	1.667	0.4	1.6	0.429	1.571	1
	BMRF2	1.067	0.933	0.105	0.737	0.526	1.684	0.105	2.842	1.2	1.65	0.15	0.457	1.486	0.457	1.6	1.4	1.6	0.4	1	0	1.6	0.286	2	0.571	1.143	0.444	2.222	0.667	0.667	0.571	2.514	0.571	0.343	0.5	1.5	1.091	0.909	0.5	1.5	0.4	1.6	0.444	1.556	2	0	0.667	1.333	0.889
	BSRF1	1.333	0.667	0.261	0.522	0.522	2.087	0.261	2.348	0	2.571	0.429	0.6	1	0.2	2.2	0.75	0.375	1.5	1.5	0	1.875	1.111	1.778	0.222	0.889	0	2	0	2	0.522	2.783	0.174	0.522	1.333	0.667	0	2	0.444	1.556	1.667	0.333	0.333	1.667	0.6	1.4	0	2	0.5
	BLRF1	1.143	0.857	0.375	0.375	1.125	0.75	0.375	3	0.75	1.5	0.75	0	2.286	0	1.714	0.667	2.667	0.667	0.667	0.667	0.667	0.8	0.8	0.8	1.6	0.4	1.2	1.2	1.2	0.75	1.75	0.5	1	0	2	0	0	0	2	0.5	1.5	0	2	0.667	1.333	2	0	1
	BLRF2	0	0	0	2.182	0.545	1.091	0	2.182	2.4	0	0.6	1.667	0.667	1	0.667	3.375	0.75	0.75	0.375	0	0.75	1.667	0.667	1	0.667	0.444	1.778	0.889	0.889	1.647	1.647	0.471	0.235	0	0	0	0	1.111	0.889	1.333	0.667	0.727	1.273	0.333	1.667	1.091	0.909	2
	gp350_BLLF1	1.417	0.583	0.327	0.873	0.873	1.091	0.764	2.073	1.286	0.857	0.857	0.759	0.897	0.621	1.724	0.874	0.816	1.34	0.408	0.99	1.573	0.485	1.333	1.859	0.323	0.54	1.89	1.104	0.466	0.615	1.538	1.415	0.431	0.6	1.4	1.294	0.706	1.12	0.88	1.269	0.731	0.88	1.12	1.097	0.903	0.933	1.067	0.727
	BZLF2	1.571	0.429	0.8	0.8	1.2	0.4	1.2	1.6	2	1	0	1	0.833	1	1.167	0.5	0.5	3	0	1	1	0.421	1.053	1.895	0.632	0.632	1.474	1.474	0.421	0.333	2	1.333	0.333	1.385	0.615	1	1	1.143	0.857	0.909	1.091	1.231	0.769	1.5	0.5	0.444	1.556	1.455
	BRRF2	1.5	0.5	1.082	1.082	1.082	0.885	0.197	1.672	1.143	1.143	0.714	1.943	1.029	0.457	0.571	1.034	2.379	0.724	0.517	0.517	0.828	1.231	1.231	1.128	0.41	0.615	1.385	0.923	1.077	1.043	1.826	0.957	0.174	1	1	0.625	1.375	0.609	1.391	1.067	0.933	0.5	1.5	1.03	0.97	0.875	1.125	0.909
	BKRF2	1.143	0.857	0.857	0.571	0.857	1.714	0	2	1.286	1.714	0	0.4	2	0.4	1.2	0	1.714	1.286	0	0	3	1.333	0	2.667	0	1	1.5	1	0.5	0.8	1.6	1.2	0.4	0	2	1	1	0.5	1.5	0.8	1.2	0	2	0	2	1	1	1.2
	BBRF1	0.818	1.182	0.31	0.31	0.414	1.552	0.828	2.586	0.237	2.132	0.632	0.5	1	0.1	2.4	0.778	1.556	0.556	1	0.556	1.556	0.774	1.935	0.258	1.032	0.3	1.8	0.3	1.6	0.174	2.435	0.696	0.696	0.5	1.5	1.143	0.857	0.348	1.652	0.24	1.76	0.258	1.742	0.6	1.4	0.488	1.512	0.727
	BBRF2	1.091	0.909	0.146	0.439	0.293	1.61	0.146	3.366	0.667	1.333	1	0.25	1.75	0.25	1.75	0.522	2.087	0.522	1.043	0.783	1.043	0.364	2.909	0.364	0.364	0	2.857	0.571	0.571	0.25	3.25	0.25	0.25	0.286	1.714	0.6	1.4	0.444	1.556	0.706	1.294	0.375	1.625	0.615	1.385	0.429	1.571	0
	BBRF3	0.933	1.067	0.122	0.49	0.612	1.224	0.367	3.184	0.375	2.25	0.375	0.417	1.833	0.083	1.667	0.811	2.27	0.811	1.459	0	0.649	0.545	2.182	0.364	0.909	0.32	1.44	0.48	1.76	0.138	2.897	0.552	0.414	0.316	1.684	0	2	0.286	1.714	0.462	1.538	0.5	1.5	0.222	1.778	0.143	1.857	0.222
	BGRF1andBDRF1	1.2	0.8	0.395	0.474	0.711	1.579	0.632	2.211	0.659	2.195	0.146	0.4	1.28	0.56	1.76	0.716	1.612	0.537	0.537	0.716	1.881	0.571	2	0.714	0.714	0.314	2.431	0.627	0.627	0.632	2.526	0.421	0.421	0.842	1.158	0.455	1.545	0.387	1.613	0.48	1.52	0.364	1.636	0.412	1.588	0.581	1.419	0.308
	BGLF2	1.231	0.769	0.176	0.353	0.529	1.059	0.353	3.529	0.6	1.8	0.6	0.625	1	0.625	1.75	1.412	0.353	1.765	0.353	0.353	1.765	1.077	1.385	1.231	0.308	0.375	2.125	0.875	0.625	0.615	2.308	0.769	0.308	0.769	1.231	0.857	1.143	0.667	1.333	0.667	1.333	1	1	1.167	0.833	0.769	1.231	0.833
	BGLF1	1.125	0.875	0	0.735	0.98	1.837	0.612	1.837	1.44	0.96	0.6	1.189	1.081	0.108	1.622	1.2	1.371	0.514	0.686	1.2	1.029	0.727	1.576	1.091	0.606	0.828	1.379	0.828	0.966	1.236	1.745	0.655	0.364	1.167	0.833	0.667	1.333	0.667	1.333	0.889	1.111	1	1	0.875	1.125	0.485	1.515	0.222
	BDLF3	1.5	0.5	0.286	0.571	1.143	1.143	0.571	2.286	1.2	0.9	0.9	0.8	1.333	0	1.867	0.857	2.143	0.214	1.071	0.643	1.071	0.923	0.923	1.538	0.615	0.912	1.263	1.123	0.702	1.12	1.76	0.8	0.32	0	2	0	2	0	2	0.727	1.273	0.571	1.429	0.5	1.5	0.4	1.6	2
	BDLF2	1.182	0.818	0.462	1.154	1.154	1.385	0.923	0.923	1.286	1.714	0	0.513	1.436	0.308	1.744	1.043	1.043	1.043	0.522	0.522	1.826	1	0.75	1.25	1	0.552	2.483	0.552	0.414	1	1.6	0.6	0.8	1.429	0.571	0.923	1.077	0.727	1.273	1.059	0.941	0.308	1.692	1.25	0.75	0.643	1.357	0.545
	BDLF1	1.25	0.75	0.511	1.277	0.383	1.149	0.383	2.298	1.385	0.692	0.923	0.828	0.414	0.414	2.345	1.909	1.364	1.091	0	1.091	0.545	0.5	2	0.5	1	0.5	2.25	0.25	1	0.444	2.222	0.889	0.444	0.154	1.846	1	1	0.308	1.692	1.111	0.889	0.286	1.714	1.111	0.889	0.154	1.846	0
	BcLF1	1.127	0.873	0.05	0.347	0.595	1.785	0.397	2.826	1.065	1.694	0.242	0.672	0.84	0.303	2.185	0.828	1.931	0.69	0.414	0.552	1.586	0.389	1.889	0.722	1	0.771	2.024	0.53	0.675	0.571	2.617	0.421	0.391	0.786	1.214	0.553	1.447	0.34	1.66	0.769	1.231	0.39	1.61	0.716	1.284	0.43	1.57	0.778
	BTRF1	1	1	0	0.383	0.638	1.532	0.766	2.681	0.8	1.9	0.3	0.129	1.806	0.645	1.419	0.774	2.129	0.581	0.968	0.387	1.161	0.667	2.222	0.444	0.667	0.545	2.727	0.545	0.182	0.5	2.5	0.75	0.25	0.889	1.111	0.25	1.75	0.667	1.333	0.727	1.273	0.5	1.5	1.091	0.909	0.364	1.636	0.8
	BXLF2	1.576	0.424	0.182	0.727	0.606	1.152	0.424	2.909	1.219	1.312	0.469	1.111	1.259	0.074	1.556	1.222	1.444	0.222	0.556	0.667	1.889	0.615	1.846	0.923	0.615	0.816	1.878	0.571	0.735	0.741	2.222	0.444	0.593	0.667	1.333	0.842	1.158	0.5	1.5	0.7	1.3	0.533	1.467	0.8	1.2	0.619	1.381	0.769
	BXRF1	1.8	0.2	0	0.75	0.938	1.5	0.562	2.25	1.5	1.5	0	0.533	1.067	1.067	1.333	1.125	2.25	0	0.375	0.75	1.5	0.4	2.4	0.4	0.8	0.889	1.556	0.444	1.111	0.923	1.231	0.769	1.077	1.333	0.667	0.4	1.6	0.667	1.333	0.4	1.6	0.5	1.5	1.143	0.857	1	1	1.25
	BVRF2	1.412	0.588	0.218	0.545	0.545	1.527	0.545	2.618	0.8	1.4	0.8	0	1.63	0.148	2.222	1.2	2	0.8	0.667	0.4	0.933	0.759	1.519	0.709	1.013	0.242	2.424	0.606	0.727	0.507	2.028	0.789	0.676	0.091	1.909	0.167	1.833	0.214	1.786	0.769	1.231	0.32	1.68	0.452	1.548	0.815	1.185	0.4
	BILF2	1.5	0.5	0.462	0.692	0.923	1.154	0.692	2.077	0.231	1.846	0.923	0.87	0.87	0.348	1.913	1.579	1.895	0.316	0.316	0.632	1.263	1	2	0.75	0.25	1.333	1.926	0.444	0.296	0.941	1.647	0.941	0.471	0.286	1.714	1.333	0.667	1.333	0.667	1.286	0.714	0.8	1.2	1	1	1.333	0.667	0.8
	BALF4	0.821	1.179	0.333	0.583	0.417	1.083	0.75	2.833	0.805	1.683	0.512	0.351	1.333	0.07	2.246	0.375	2.156	0.656	0.75	0.281	1.781	0.476	2.095	0.762	0.667	0.585	2.146	0.488	0.78	0.194	2.387	0.516	0.903	0.323	1.677	0.714	1.286	0.489	1.511	0.381	1.619	0.364	1.636	0.35	1.65	0.489	1.511	0.182
Ag876	BHRF1	2	0	1.333	1.333	0.889	0.222	0.222	2	1.091	0.273	1.636	1.455	0	0.727	1.818	0.8	0.8	1.6	0.4	1.2	1.2	2.667	0	1.333	0	1.429	0.571	2	0	0.4	2.4	0.8	0.4	1.6	0.4	1.333	0.667	0.667	1.333	0.667	1.333	0	0	0.5	1.5	1	1	1.333
	BFLF2	0.857	1.143	0.167	0.5	0.667	1.333	0.833	2.5	0.167	1.833	1	0.381	1.333	0.762	1.524	1.091	1.636	1.091	0.364	0.364	1.455	0.235	2.353	0.706	0.706	0.5	2.75	0.25	0.5	0.632	2.316	0.842	0.211	0.75	1.25	0.933	1.067	0.4	1.6	0.923	1.077	0.769	1.231	0.833	1.167	0.625	1.375	1
	BFLF1	0.917	1.083	0.348	0.348	0.87	1.652	0.522	2.261	0.857	1.821	0.321	0.286	1.429	0.286	2	0.857	2.229	0.343	0.514	0.171	1.886	0.444	1.556	1.444	0.556	0.471	2.118	0.588	0.824	0.3	2.7	0.5	0.5	0.353	1.647	0.353	1.647	0.421	1.579	0.778	1.222	1	1	0.552	1.448	0.706	1.294	0.5
	BFRF1	1.286	0.714	0.176	0.353	0.353	1.412	0.353	3.353	1.667	1	0.333	0.32	1.28	0	2.4	1.273	1.273	0.909	1.273	0.364	0.909	1.412	1.647	0.235	0.706	0.222	1.333	0.667	1.778	0.727	2	0.364	0.909	0.571	1.429	0.364	1.636	0.6	1.4	0.222	1.778	0.5	1.5	0.875	1.125	0.762	1.238	0.5
	BFRF2	0.96	1.04	0.387	1.548	0.581	1.355	0.194	1.935	0.545	1.909	0.545	0.711	0.622	0.444	2.222	1.071	2.25	0.429	0.857	0.214	1.179	1.106	1.532	0.596	0.766	0.727	1.273	0.545	1.455	0.839	2.194	0.194	0.774	1	1	0.615	1.385	0.526	1.474	0.667	1.333	0	2	0.952	1.048	0.333	1.667	0.714
	BORF2	1.136	0.864	0.209	0.488	0.628	1.605	0.349	2.721	1.375	1.5	0.125	0.327	1.306	0.163	2.204	1.048	1.429	0.667	0.667	0.571	1.619	0.526	1.895	0.316	1.263	0.7	1.8	0.4	1.1	0.432	2.595	0.324	0.649	0.647	1.353	0.4	1.6	0.188	1.812	0.571	1.429	0.286	1.714	0.93	1.07	0.533	1.467	0.692
	BaRF1	0.889	1.111	0.333	0.833	0.5	1.333	0.5	2.5	1.421	1.105	0.474	0.235	1.412	0.471	1.882	0	2.308	0	0	0.923	2.769	0.5	1.5	1	1	1	2	0.4	0.6	0.75	2.5	0.125	0.625	0.333	1.667	0.286	1.714	0.857	1.143	0.667	1.333	0	2	0.947	1.053	0.261	1.739	0.4
	BMRF1	1.6	0.4	0.15	0.6	0.6	1.5	0.45	2.7	1.667	1	0.333	0.875	0.75	0.375	2	0.789	1.263	0.632	1.105	0.947	1.263	1.189	1.081	0.973	0.757	1.12	1.28	0.64	0.96	0.596	2.383	0.426	0.596	0.909	1.091	0.6	1.4	0.571	1.429	0.4	1.6	0.286	1.714	0.833	1.167	0.476	1.524	0.333
	SM_BMLF1andBSLF2_	1.231	0.769	0.133	0.533	0.533	1.333	1.067	2.4	1.333	1.333	0.333	0.667	1.167	0.167	2	0.783	1.174	1.174	0.391	0.522	1.957	0.923	1.949	0.513	0.615	0.571	1.943	1.143	0.343	0.2	1.8	1.2	0.8	0.545	1.455	0.462	1.538	0.75	1.25	0.267	1.733	0.381	1.619	0.727	1.273	0.706	1.294	0.364
	BSLF1	1.171	0.829	0.173	0.173	0.462	1.904	0.635	2.654	0.774	1.839	0.387	0.254	1.46	0.254	2.032	0.407	1.729	0.814	1.119	0.305	1.627	0.291	2.036	0.727	0.945	0.364	1.964	0.509	1.164	0.615	2.308	0.359	0.718	0.615	1.385	0.706	1.294	0.5	1.5	0.8	1.2	0.522	1.478	0.722	1.278	0.455	1.545	0.593
	BLLF3	0.727	1.273	0	0.529	0.706	2.118	0.529	2.118	0.3	2.4	0.3	0.471	1.412	0.235	1.882	1.143	1.143	0.286	0.857	1.143	1.429	0.364	2.182	0.727	0.727	0.222	2.444	0.667	0.667	0.571	2.857	0	0.571	0.444	1.556	0.5	1.5	0.154	1.846	0.571	1.429	0.222	1.778	0.364	1.636	0.2	1.8	1
	BZLF1	1.5	0.5	0.571	0.571	0	0.857	1.143	2.857	1.2	0.6	1.2	1.067	0.533	0.533	1.867	2	0.8	1.6	1.2	0	0.4	1.677	0.258	1.806	0.258	2	0.8	1.2	0	1.733	0.933	1.2	0.133	1.143	0.857	1	1	0.957	1.043	1.333	0.667	0.889	1.111	0.8	1.2	1.091	0.909	1.2
	BRLF1	1.1	0.9	0.218	0.655	0.436	1.2	0.873	2.618	0.875	1	1.125	0.364	1.091	0.364	2.182	0.667	1.889	0.333	0.444	1	1.667	0.981	1.811	0.604	0.604	0.889	1.667	1.111	0.333	0.471	2.51	0.549	0.471	0.2	1.8	0.941	1.059	0.4	1.6	0.7	1.3	0.323	1.677	0.688	1.312	0.894	1.106	0.833
	BRRF1	0.857	1.143	0.522	0.261	0.391	2.217	0.522	2.087	0.706	1.412	0.882	0.222	1.778	0.667	1.333	1.043	2.087	0	0.261	1.043	1.565	0.923	1.538	1.231	0.308	0.308	1.538	0.923	1.231	0.696	2.609	0.348	0.348	0.571	1.429	0.571	1.429	0.4	1.6	0.8	1.2	0.667	1.333	0.556	1.444	0.923	1.077	0.25
	BKRF4	1	1	0	1.5	0.75	0.75	0	3	2	1	0	0.667	2	0.667	0.667	1.622	0.486	1.459	0.811	0.649	0.973	0.97	1.333	1.212	0.485	0.923	1.846	0.615	0.615	0.727	1.818	1.091	0.364	0	2	1.333	0.667	0.444	1.556	1.333	0.667	0.8	1.2	0.632	1.368	0.6	1.4	0
	BBLF4	0.684	1.316	0.079	0.079	0.395	2.605	0.711	2.132	0.7	1.5	0.8	0.194	1.806	0.258	1.742	0.679	1.811	0.792	0.679	0.226	1.811	0.205	2.359	0.308	1.128	0.328	2.23	0.328	1.115	0.529	2.588	0.294	0.588	0.706	1.294	0.455	1.545	0.4	1.6	0.545	1.455	0.308	1.692	0.432	1.568	0.356	1.644	0.19
	BBLF2andBBLF3	1	1	0.148	0.444	0.741	1.926	0.593	2.148	0.955	1.909	0.136	0.727	1.364	0.182	1.727	1	1.429	0.714	1.143	0.429	1.286	0.471	2.118	0.549	0.863	0.667	2.095	0.476	0.762	0.58	2.203	0.464	0.754	0.941	1.059	0.4	1.6	0.75	1.25	0.25	1.75	0.667	1.333	0.698	1.302	0.439	1.561	0.333
	BGLF5	1.36	0.64	0.154	0.615	0.769	2	0.462	2	1.5	0.923	0.577	0.229	1.6	0.114	2.057	1.2	1.95	0.9	0.75	0.45	0.75	0.516	1.677	1.161	0.645	0.923	1.692	0.308	1.077	0.615	1.846	0.462	1.077	0.5	1.5	0.5	1.5	0.769	1.231	1.176	0.824	0.7	1.3	0.4	1.6	0.308	1.692	0.615
	BGLF4	1.1	0.9	0.113	1.019	0.453	1.811	0.113	2.491	1.615	1.154	0.231	0.174	0.87	0.348	2.609	0.75	1.312	0	1.312	1.125	1.5	0.667	1.667	1	0.667	0.545	1.636	0.182	1.636	0.8	1.92	0.64	0.64	1.1	0.9	0.588	1.412	0.267	1.733	0.5	1.5	0.526	1.474	0.938	1.062	0.333	1.667	0.667
	BDLF4	1.333	0.667	0.522	0.522	0.261	1.565	0.261	2.87	0.75	2.25	0	0.421	1.474	0.421	1.684	0.333	2.667	0.667	0.333	0.667	1.333	1.667	0.667	0	1.667	0.667	1.667	1.333	0.333	0.364	2.909	0	0.727	0.667	1.333	0.889	1.111	0.889	1.111	1.333	0.667	0.444	1.556	1.111	0.889	0.125	1.875	0.667
	BcRF1	1.2	0.8	0.261	0.783	0.783	0.522	1.043	2.609	1.714	0.429	0.857	0.5	1	1	1.5	2	0	1	0	3	0	1.6	0.8	0.8	0.8	0.667	1.333	2	0	0.8	2.4	0.8	0	0	2	1	1	0.6	1.4	0.889	1.111	1.077	0.923	0.4	1.6	1.125	0.875	1
	BXLF1	1.259	0.741	0.545	1.2	0.873	0.655	0.764	1.964	1.588	0.706	0.706	0.947	0.737	0.632	1.684	1.592	0.98	0.612	0.49	0.98	1.347	1.073	1.366	0.78	0.78	0.8	1.6	0.8	0.8	0.8	2.08	0.64	0.48	0.769	1.231	1.1	0.9	0.476	1.524	1.222	0.778	0.457	1.543	0.909	1.091	0.667	1.333	1.286
	BVRF1	0.727	1.273	0.225	0.225	0.525	1.35	0.525	3.15	0.474	2.053	0.474	0.267	1.067	0.4	2.267	0.714	2	1.429	0.857	0	1	0.465	2.14	0.744	0.651	0.167	1.5	0.833	1.5	0.406	2.145	0.406	1.043	0.571	1.429	0.4	1.6	0.222	1.778	0.476	1.524	0.333	1.667	0.32	1.68	0.414	1.586	1
	BALF5	0.958	1.042	0	0.286	0.114	2.229	0.457	2.914	0.702	1.979	0.319	0.205	1.282	0.103	2.41	0.421	2	0.526	0.947	0.316	1.789	0.692	2.154	0.615	0.538	0	1.714	0.653	1.633	0.222	3.067	0.267	0.444	0.359	1.641	0.593	1.407	0.421	1.579	0.308	1.692	0.208	1.792	0.491	1.509	0.23	1.77	0.552
	BALF2	1.087	0.913	0.214	0.161	0.482	1.232	0.429	3.482	0.486	2.027	0.486	0.195	1.268	0.098	2.439	0.434	1.301	0.361	1.373	0.217	2.313	0.232	2.145	0.464	1.159	0.444	2.413	0.19	0.952	0.294	2.385	0.183	1.138	0.286	1.714	0.3	1.7	0.085	1.915	0.298	1.702	0.146	1.854	0.28	1.72	0.197	1.803	0.414
	BALF1	0.75	1.25	0	0.5	0	1.75	0	3.75	0	3	0	0	0.941	0.235	2.824	1.5	1	0	1.5	0	2	0.444	0.889	1.333	1.333	0.5	1	1.5	1	0.19	2.286	0.381	1.143	0.2	1.8	0	2	0	2	0	2	0.667	1.333	0.615	1.385	0	2	0
	BARF1	0.833	1.167	0.273	0.818	0.818	1.364	0.273	2.455	0.857	1.714	0.429	0.96	1.44	0.16	1.44	1.875	1.5	0.375	0.375	0.375	1.5	0.615	1.846	1.538	0	0.615	2.769	0.308	0.308	1.25	1.75	0.75	0.25	0.5	1.5	0.4	1.6	0.286	1.714	1	1	0.667	1.333	0.857	1.143	0.533	1.467	0.5
	BNRF1	1.019	0.981	0.039	0.745	0.431	1.294	0.549	2.941	1.184	1.579	0.237	0.645	0.946	0.129	2.28	0.71	1.742	0.774	0.903	0.516	1.355	0.484	1.626	0.835	1.055	0.348	1.681	0.696	1.275	0.472	1.953	0.756	0.819	0.75	1.25	0.647	1.353	0.467	1.533	0.6	1.4	0.174	1.826	0.75	1.25	0.406	1.594	0.5
	BFRF3	1.667	0.333	0	0.5	1	1.5	0	3	1.5	0	1.5	0.889	0.889	0.889	1.333	0.9	1.8	1.5	0.3	0.9	0.6	0.667	2.333	0.333	0.667	1.091	2.182	0.364	0.364	0.848	1.818	0.727	0.606	0	2	1	1	0.667	1.333	1.5	0.5	0.8	1.2	1	1	0.4	1.6	0
	BORF1	0.818	1.182	0.182	0	0.182	0.909	0.545	4.182	0.8	1.6	0.6	0.364	1.818	0.242	1.576	0.774	1.935	0.194	0.581	0.774	1.742	0.909	1.455	0.364	1.273	0.706	1.647	0.235	1.412	0.457	2.057	0.457	1.029	1.111	0.889	0.25	1.75	0.4	1.6	1.091	0.909	0.333	1.667	0.4	1.6	0.429	1.571	1
	BMRF2	1.067	0.933	0.105	0.737	0.632	1.579	0.105	2.842	1.2	1.65	0.15	0.457	1.486	0.457	1.6	1.355	1.548	0.581	0.968	0	1.548	0.286	2	0.571	1.143	0.471	2.353	0.471	0.706	0.571	2.514	0.571	0.343	0.5	1.5	1.091	0.909	0.5	1.5	0.4	1.6	0.444	1.556	2	0	0.667	1.333	0.889
	BSRF1	1.333	0.667	0.261	0.522	0.522	2.087	0.261	2.348	0	2.571	0.429	0.6	1	0.2	2.2	0.75	0.375	1.5	1.5	0	1.875	1.111	1.778	0.222	0.889	0	2	0	2	0.348	2.957	0.174	0.522	1.333	0.667	0	2	0.444	1.556	1.667	0.333	0.333	1.667	0.6	1.4	0	2	0.5
	BLRF1	1.143	0.857	0.375	0.375	1.125	0.75	0.375	3	0.75	1.5	0.75	0	2.286	0	1.714	0.667	2.667	0.667	0.667	0.667	0.667	0.8	0.8	0.8	1.6	0.4	1.2	1.2	1.2	0.75	1.75	0.5	1	0	2	0	0	0	2	0.5	1.5	0	2	0.667	1.333	2	0	1
	BLRF2	0	0	0	2.182	0.545	1.091	0	2.182	2.4	0	0.6	1.333	0.667	1	1	3	0.75	1.125	0.375	0	0.75	2	0.333	1	0.667	0.444	1.778	0.889	0.889	1.647	1.647	0.471	0.235	0	0	0	0	1.111	0.889	1.333	0.667	0.727	1.273	0.333	1.667	1.091	0.909	2
	gp350_BLLF1	1.333	0.667	0.321	0.75	0.964	1.071	0.857	2.036	1.2	0.9	0.9	0.8	0.873	0.727	1.6	0.832	0.832	1.366	0.475	1.069	1.426	0.522	1.304	1.913	0.261	0.506	1.873	1.165	0.456	0.667	1.394	1.394	0.545	0.6	1.4	1.25	0.75	1.091	0.909	1.294	0.706	0.923	1.077	1.067	0.933	0.897	1.103	0.727
	BZLF2	1.571	0.429	0.8	0.8	1.2	0.4	1.2	1.6	1.714	0.857	0.429	1.043	0.87	0.87	1.217	0.462	0.462	2.308	0.923	0.923	0.923	0.421	1.053	1.895	0.632	0.632	1.263	1.474	0.632	0.364	1.818	1.455	0.364	1.385	0.615	1	1	1	1	0.909	1.091	1.286	0.714	1.5	0.5	0.6	1.4	1.6
	BRRF2	1.5	0.5	1.082	1.18	0.984	0.885	0.197	1.672	1.091	1.227	0.682	1.882	0.941	0.471	0.706	1.138	2.379	0.724	0.414	0.517	0.828	1.231	1.231	1.128	0.41	0.615	1.385	0.923	1.077	1.021	1.872	0.936	0.17	1	1	0.533	1.467	0.522	1.478	1.067	0.933	0.556	1.444	1.152	0.848	0.933	1.067	0.909
	BKRF2	1.143	0.857	0.857	0.571	0.857	1.714	0	2	1.5	1.5	0	0.4	2	0.4	1.2	0	1.714	1.286	0	0	3	1.333	0	2.667	0	1.2	1.6	0.8	0.4	0.444	1.778	1.333	0.444	0	2	1	1	0.5	1.5	0.8	1.2	0	2	0	2	1	1	1.2
	BBRF1	0.818	1.182	0.31	0.31	0.414	1.448	0.931	2.586	0.237	2.132	0.632	0.4	1	0.1	2.5	0.778	1.556	0.556	1	0.556	1.556	0.774	1.935	0.258	1.032	0.308	1.846	0.205	1.641	0.255	2.298	0.596	0.851	0.5	1.5	1.286	0.714	0.348	1.652	0.24	1.76	0.267	1.733	0.6	1.4	0.488	1.512	0.727
	BBRF2	1.091	0.909	0.146	0.439	0.293	1.61	0.146	3.366	0.667	1.333	1	0.25	1.75	0.25	1.75	0.522	2.087	0.522	1.043	0.783	1.043	0.364	2.909	0.364	0.364	0	2.857	0.286	0.857	0.25	3.25	0.25	0.25	0.286	1.714	0.6	1.4	0.444	1.556	0.706	1.294	0.375	1.625	0.615	1.385	0.429	1.571	0
	BBRF3	0.903	1.097	0.122	0.49	0.612	1.224	0.367	3.184	0.36	2.04	0.6	0.435	1.826	0	1.739	0.811	2.27	0.973	1.297	0	0.649	0.545	2.182	0.182	1.091	0.48	1.28	0.48	1.76	0.138	2.897	0.552	0.414	0.316	1.684	0	2	0.286	1.714	0.462	1.538	0.5	1.5	0.222	1.778	0.143	1.857	0.222
	BGRF1andBDRF1	1.2	0.8	0.395	0.474	0.632	1.579	0.632	2.289	0.659	2.195	0.146	0.4	1.28	0.56	1.76	0.716	1.522	0.627	0.537	0.806	1.791	0.429	2.286	0.571	0.714	0.314	2.431	0.549	0.706	0.632	2.526	0.421	0.421	0.842	1.158	0.455	1.545	0.387	1.613	0.48	1.52	0.364	1.636	0.471	1.529	0.581	1.419	0.308
	BGLF2	1.231	0.769	0.176	0.353	0.529	1.059	0.529	3.353	0.6	1.8	0.6	0.625	1	0.625	1.75	1.412	0.353	1.765	0.353	0.353	1.765	1.077	1.385	1.231	0.308	0.375	2.125	0.875	0.625	0.615	2.462	0.615	0.308	0.769	1.231	0.857	1.143	0.667	1.333	0.667	1.333	1	1	1.167	0.833	0.769	1.231	0.833
	BGLF1	1.125	0.875	0	0.735	0.857	1.837	0.612	1.959	1.44	0.96	0.6	1.222	1.111	0.111	1.556	1.2	1.371	0.514	0.686	1.2	1.029	0.727	1.697	1.091	0.485	0.714	1.429	0.857	1	1.236	1.745	0.655	0.364	1.167	0.833	0.667	1.333	0.667	1.333	0.889	1.111	1	1	0.8	1.2	0.471	1.529	0.222
	BDLF3	2	0	0.273	0.545	1.091	1.091	0.545	2.455	0.6	1.5	0.9	0.533	1.6	0	1.867	0.857	2.143	0.214	1.071	0.643	1.071	0.923	0.923	1.538	0.615	0.828	1.379	1.103	0.69	1.12	1.76	0.8	0.32	0	2	0	2	0	2	0.727	1.273	0.571	1.429	0.5	1.5	0.4	1.6	2
	BDLF2	1.182	0.818	0.462	1.154	1.154	1.385	0.923	0.923	1.286	1.714	0	0.513	1.436	0.308	1.744	1.043	1.043	1.043	0.522	0.522	1.826	1	0.75	1.25	1	0.552	2.483	0.552	0.414	1	1.6	0.6	0.8	1.429	0.571	0.923	1.077	0.727	1.273	1.059	0.941	0.308	1.692	1.25	0.75	0.643	1.357	0.545
	BDLF1	1.25	0.75	0.511	1.277	0.383	1.149	0.383	2.298	1.385	0.692	0.923	0.828	0.414	0.414	2.345	1.909	1.364	1.091	0	1.091	0.545	0.5	2	0.5	1	0.5	2.25	0.25	1	0.444	2.222	0.889	0.444	0.143	1.857	1.111	0.889	0.308	1.692	1.111	0.889	0.286	1.714	1.111	0.889	0.154	1.846	0
	BcLF1	1.127	0.873	0.05	0.298	0.595	1.785	0.397	2.876	1.016	1.694	0.29	0.672	0.84	0.303	2.185	0.837	1.953	0.628	0.419	0.558	1.605	0.444	1.833	0.667	1.056	0.714	2.048	0.524	0.714	0.481	2.647	0.481	0.391	0.786	1.214	0.553	1.447	0.34	1.66	0.769	1.231	0.39	1.61	0.716	1.284	0.43	1.57	0.778
	BTRF1	1	1	0	0.383	0.638	1.532	0.638	2.809	0.8	1.9	0.3	0.129	1.806	0.645	1.419	0.774	2.129	0.581	0.968	0.387	1.161	0.667	2.222	0.444	0.667	0.571	2.667	0.571	0.19	0.485	2.545	0.727	0.242	0.889	1.111	0.25	1.75	0.667	1.333	0.727	1.273	0.5	1.5	1.091	0.909	0.364	1.636	0.8
	BXLF2	1.576	0.424	0.182	0.727	0.667	1.152	0.424	2.848	1.182	1.364	0.455	1.111	1.185	0.074	1.63	1.222	1.444	0.222	0.556	0.778	1.778	0.615	1.846	1.077	0.462	0.75	1.917	0.5	0.833	0.667	2.296	0.444	0.593	0.667	1.333	0.842	1.158	0.5	1.5	0.6	1.4	0.533	1.467	0.8	1.2	0.619	1.381	0.769
	BXRF1	1.8	0.2	0	0.75	0.75	1.688	0.75	2.062	1.5	1.5	0	0.533	1.067	1.067	1.333	1.059	2.471	0	0.353	0.706	1.412	0.4	2.4	0.4	0.8	0.889	1.556	0	1.556	0.923	1.231	0.769	1.077	1	1	0.4	1.6	0.667	1.333	0.4	1.6	0.5	1.5	1.143	0.857	1	1	1.25
	BVRF2	1.529	0.471	0.214	0.643	0.536	1.5	0.536	2.571	0.8	1.4	0.8	0	1.778	0.148	2.074	1.227	2.045	0.818	0.545	0.273	1.091	0.75	1.5	0.7	1.05	0.242	2.424	0.606	0.727	0.514	2.057	0.743	0.686	0.091	1.909	0.167	1.833	0.214	1.786	0.769	1.231	0.32	1.68	0.581	1.419	0.815	1.185	0.4
	BILF2	1.5	0.5	0.462	0.692	0.923	1.154	0.692	2.077	0.231	1.846	0.923	0.87	0.87	0.348	1.913	1.579	1.895	0.316	0.316	0.632	1.263	1	2	0.75	0.25	1.333	1.778	0.296	0.593	0.941	1.647	0.941	0.471	0.286	1.714	1.333	0.667	1.333	0.667	1.286	0.714	0.8	1.2	1	1	1.333	0.667	0.8
	BALF4	0.821	1.179	0.333	0.583	0.333	1.167	0.75	2.833	0.805	1.683	0.512	0.351	1.333	0.07	2.246	0.375	2.156	0.656	0.75	0.281	1.781	0.476	2.286	0.571	0.667	0.593	2.222	0.494	0.691	0.19	2.349	0.508	0.952	0.323	1.677	0.714	1.286	0.489	1.511	0.429	1.571	0.364	1.636	0.4	1.6	0.489	1.511	0.182
Akata	BHRF1	2	0	1.154	1.385	0.923	0.231	0.231	2.077	1.091	0.273	1.636	1.333	0	1	1.667	0.8	0.8	1.6	0.4	1.2	1.2	2.667	0	1.333	0	1.429	0.571	2	0	0.4	2.4	0.8	0.4	1.6	0.4	1.333	0.667	0.667	1.333	0.667	1.333	0	0	0.5	1.5	1	1	1.333
	BFLF2	1	1	0.167	0.5	0.5	1.5	0.833	2.5	0.167	2	0.833	0.381	1.333	0.762	1.524	1.091	1.636	1.091	0.364	0.364	1.455	0.235	2.353	0.706	0.706	0.5	2.75	0.5	0.25	0.632	2.316	0.842	0.211	0.75	1.25	0.933	1.067	0.4	1.6	0.923	1.077	0.769	1.231	0.727	1.273	0.588	1.412	0.833
	BFLF1	0.917	1.083	0.353	0.353	0.706	1.676	0.529	2.382	0.857	1.821	0.321	0.296	1.333	0.296	2.074	0.857	2.229	0.514	0.343	0.343	1.714	0.444	1.556	1.444	0.556	0.457	2.171	0.457	0.914	0.3	2.7	0.5	0.5	0.353	1.647	0.353	1.647	0.4	1.6	0.778	1.222	0.952	1.048	0.571	1.429	0.737	1.263	0.5
	BFRF1	1.286	0.714	0	0.364	0.364	1.455	0.364	3.455	1.667	1	0.333	0.308	1.231	0.154	2.308	1.235	1.235	0.882	1.235	0.529	0.882	1.647	1.647	0.235	0.471	0.222	1.333	0.667	1.778	0.545	2	0.364	1.091	0.571	1.429	0.364	1.636	0.6	1.4	0.222	1.778	0.5	1.5	0.875	1.125	0.762	1.238	0.5
	BFRF2	0.889	1.111	0.387	1.645	0.581	1.355	0.194	1.839	0.545	1.909	0.545	0.744	0.558	0.372	2.326	1.071	2.25	0.429	0.857	0.214	1.179	1.083	1.5	0.667	0.75	0.545	1.273	0.727	1.455	0.825	2.159	0.127	0.889	1.125	0.875	0.615	1.385	0.556	1.444	0.667	1.333	0	2	0.9	1.1	0.308	1.692	0.692
	BORF2	1.136	0.864	0.209	0.488	0.628	1.605	0.349	2.721	1.375	1.5	0.125	0.245	1.388	0.163	2.204	1.048	1.429	0.667	0.667	0.667	1.524	0.526	1.895	0.316	1.263	0.6	1.8	0.4	1.2	0.432	2.649	0.27	0.649	0.647	1.353	0.4	1.6	0.188	1.812	0.571	1.429	0.286	1.714	0.93	1.07	0.533	1.467	0.692
	BaRF1	0.889	1.111	0.333	0.833	0.5	1.333	0.5	2.5	1.421	1.105	0.474	0.235	1.412	0.471	1.882	0	2.308	0	0	0.923	2.769	0.5	1.5	1	1	1	2	0.4	0.6	0.75	2.5	0.125	0.625	0.333	1.667	0.286	1.714	0.857	1.143	0.667	1.333	0	2	0.947	1.053	0.261	1.739	0.4
	BMRF1	1.6	0.4	0.15	0.6	0.6	1.5	0.45	2.7	1.667	1	0.333	0.875	0.75	0.375	2	0.789	1.263	0.632	1.105	0.947	1.263	1.189	1.081	0.973	0.757	1.12	1.28	0.64	0.96	0.596	2.383	0.426	0.596	0.909	1.091	0.6	1.4	0.571	1.429	0.4	1.6	0.286	1.714	0.833	1.167	0.476	1.524	0.333
	SM_BMLF1andBSLF2_	1.231	0.769	0.133	0.4	0.533	1.333	1.067	2.533	1.333	1.333	0.333	0.667	1.167	0.167	2	0.783	1.174	1.304	0.261	0.522	1.957	0.923	1.949	0.513	0.615	0.588	1.882	0.941	0.588	0.19	1.905	1.143	0.762	0.545	1.455	0.462	1.538	0.706	1.294	0.267	1.733	0.381	1.619	0.696	1.304	0.727	1.273	0.364
	BSLF1	1.171	0.829	0.173	0.173	0.462	1.846	0.635	2.712	0.774	1.839	0.387	0.254	1.46	0.254	2.032	0.407	1.729	0.712	1.22	0.305	1.627	0.286	2.071	0.714	0.929	0.421	1.825	0.632	1.123	0.48	2.4	0.373	0.747	0.615	1.385	0.727	1.273	0.5	1.5	0.8	1.2	0.522	1.478	0.722	1.278	0.455	1.545	0.593
	BLLF3	0.727	1.273	0	0.529	0.706	2.118	0.529	2.118	0.3	2.4	0.3	0.471	1.412	0.235	1.882	1.143	1.143	0.286	0.857	1.143	1.429	0.364	2.182	0.727	0.727	0.222	2.444	0.667	0.667	0.571	2.857	0	0.571	0.444	1.556	0.5	1.5	0.154	1.846	0.571	1.429	0.222	1.778	0.364	1.636	0.2	1.8	1
	BZLF1	1.429	0.571	0.522	0.783	0	0.783	0.783	3.13	1.2	0.6	1.2	1.067	0.533	0.533	1.867	2	0.8	1.6	1.2	0	0.4	1.677	0.258	1.806	0.258	2	0.8	1.2	0	1.6	0.933	1.333	0.133	1.143	0.857	1	1	1	1	1.333	0.667	0.889	1.111	0.714	1.286	1.231	0.769	0.4
	BRLF1	1.1	0.9	0.218	0.655	0.436	1.2	0.873	2.618	0.875	1	1.125	0.364	1.091	0.364	2.182	0.778	1.778	0.333	0.444	1	1.667	0.981	1.736	0.604	0.679	0.889	1.667	1.111	0.333	0.471	2.51	0.549	0.471	0.2	1.8	0.941	1.059	0.4	1.6	0.7	1.3	0.312	1.688	0.688	1.312	0.894	1.106	0.833
	BRRF1	0.857	1.143	0.522	0.261	0.391	2.217	0.522	2.087	0.706	1.412	0.882	0.222	1.778	0.667	1.333	1.043	2.087	0	0.261	1.043	1.565	0.923	1.538	1.231	0.308	0.308	1.538	0.923	1.231	0.696	2.609	0.348	0.348	0.571	1.429	0.571	1.429	0.4	1.6	0.8	1.2	0.667	1.333	0.556	1.444	0.923	1.077	0.25
	BKRF4	1	1	0	1.5	0.75	0.75	0	3	2	1	0	1.143	1.714	0.571	0.571	1.459	0.649	1.459	0.811	0.649	0.973	0.941	1.294	1.176	0.588	0.923	1.846	0.615	0.615	0.727	1.818	1.091	0.364	0	2	1	1	0.5	1.5	1.429	0.571	0.8	1.2	0.737	1.263	0.6	1.4	0
	BBLF4	0.684	1.316	0.152	0	0.38	2.658	0.684	2.127	0.828	1.345	0.828	0.194	1.806	0.258	1.742	0.667	1.778	0.778	0.778	0.222	1.778	0.205	2.359	0.308	1.128	0.4	2.267	0.333	1	0.529	2.588	0.294	0.588	0.706	1.294	0.455	1.545	0.333	1.667	0.545	1.455	0.385	1.615	0.474	1.526	0.364	1.636	0.19
	BBLF2andBBLF3	1	1	0.148	0.444	0.667	2.074	0.519	2.148	0.857	2	0.143	0.727	1.364	0.182	1.727	1	1.429	0.714	1.143	0.429	1.286	0.64	2	0.48	0.88	0.762	2	0.571	0.667	0.563	2.197	0.451	0.789	0.941	1.059	0.4	1.6	0.75	1.25	0.25	1.75	0.667	1.333	0.744	1.256	0.39	1.61	0.333
	BGLF5	1.36	0.64	0.154	0.615	0.769	2	0.462	2	1.5	0.923	0.577	0.229	1.486	0.229	2.057	1.35	1.8	0.9	0.75	0.45	0.75	0.516	1.677	1.032	0.774	0.923	1.692	0.308	1.077	0.593	1.778	0.444	1.185	0.5	1.5	0.5	1.5	0.769	1.231	1.176	0.824	0.762	1.238	0.4	1.6	0.167	1.833	0.615
	BGLF4	1.1	0.9	0.113	1.132	0.453	1.811	0.113	2.377	1.615	1.154	0.231	0.174	0.87	0.348	2.609	0.75	1.312	0	1.312	1.125	1.5	0.833	1.5	1	0.667	0.545	1.636	0.364	1.455	0.8	1.92	0.64	0.64	1.1	0.9	0.588	1.412	0.267	1.733	0.5	1.5	0.526	1.474	0.875	1.125	0.444	1.556	0.667
	BDLF4	1.333	0.667	0.522	0.522	0.261	1.565	0.261	2.87	0.75	2.25	0	0.211	1.684	0.421	1.684	0.333	2.667	0.667	0.333	0.667	1.333	1.667	0.667	0.333	1.333	0.667	1.667	1.333	0.333	0.364	3.273	0	0.364	0.75	1.25	0.889	1.111	0.8	1.2	1.333	0.667	0.5	1.5	1.091	0.909	0.133	1.867	0.444
	BcRF1	0.811	1.189	0.194	0.452	0.516	1.161	0.968	2.71	0.568	1.865	0.568	0.435	0.957	0.348	2.261	0.842	1.789	0.737	0.421	0.632	1.579	0.692	1.692	0.615	1	0.444	1.956	0.8	0.8	0.83	2.264	0.377	0.528	0.444	1.556	0.643	1.357	0.5	1.5	0.606	1.394	0.64	1.36	0.667	1.333	0.375	1.625	0.522
	BXLF1	1.259	0.741	0.545	1.2	0.764	0.764	0.764	1.964	1.588	0.706	0.706	0.947	0.737	0.632	1.684	1.592	0.98	0.612	0.49	0.98	1.347	1.073	1.366	0.78	0.78	0.8	1.6	0.8	0.8	0.8	2.08	0.64	0.48	0.769	1.231	1.1	0.9	0.476	1.524	1.222	0.778	0.457	1.543	0.909	1.091	0.667	1.333	1.286
	BVRF1	0.818	1.182	0.225	0.225	0.525	1.35	0.525	3.15	0.474	2.053	0.474	0.267	1.067	0.4	2.267	0.714	2	1.429	0.857	0	1	0.465	2.14	0.744	0.651	0.167	1.5	0.833	1.5	0.406	2.145	0.348	1.101	0.571	1.429	0.4	1.6	0.222	1.778	0.476	1.524	0.333	1.667	0.32	1.68	0.414	1.586	1
	BALF5	0.958	1.042	0	0.286	0.114	2.229	0.457	2.914	0.702	1.979	0.319	0.154	1.333	0.103	2.41	0.211	2.211	0.526	0.947	0.316	1.789	0.769	2	0.615	0.615	0	1.714	0.653	1.633	0.222	3.067	0.267	0.444	0.359	1.641	0.593	1.407	0.421	1.579	0.308	1.692	0.208	1.792	0.491	1.509	0.23	1.77	0.552
	BALF2	1.043	0.957	0.212	0.212	0.478	1.168	0.425	3.504	0.568	1.946	0.486	0.198	1.284	0.099	2.42	0.506	1.229	0.434	1.301	0.217	2.313	0.232	2.087	0.58	1.101	0.381	2.476	0.19	0.952	0.294	2.385	0.183	1.138	0.286	1.714	0.3	1.7	0.085	1.915	0.298	1.702	0.143	1.857	0.28	1.72	0.2	1.8	0.345
	BALF1	0.75	1.25	0	0.5	0	1.75	0	3.75	0	3	0	0	0.941	0.235	2.824	1.5	1	0	1.5	0	2	0.444	0.889	1.333	1.333	0.5	1	1.5	1	0.19	2.286	0.381	1.143	0.2	1.8	0	2	0	2	0	2	0.667	1.333	0.615	1.385	0	2	0
	BARF1	0.833	1.167	0.273	0.818	0.818	1.364	0.273	2.455	0.857	1.714	0.429	0.96	1.44	0.16	1.44	1.875	1.5	0.375	0.375	0.375	1.5	0.615	1.846	1.538	0	0.615	2.769	0.308	0.308	1.25	1.75	0.75	0.25	0.5	1.5	0.4	1.6	0.286	1.714	1	1	0.667	1.333	0.857	1.143	0.533	1.467	0.5
	BNRF1	1	1	0.039	0.745	0.471	1.255	0.588	2.902	1.184	1.579	0.237	0.652	0.913	0.13	2.304	0.702	1.723	0.766	0.894	0.574	1.34	0.44	1.626	0.879	1.055	0.29	1.739	0.696	1.275	0.469	1.969	0.75	0.812	0.688	1.312	0.588	1.412	0.467	1.533	0.585	1.415	0.261	1.739	0.727	1.273	0.371	1.629	0.56
	BFRF3	1.667	0.333	0	0.5	1	1.5	0	3	1.5	0	1.5	0.889	0.889	0.889	1.333	1.2	1.5	1.5	0.3	0.9	0.6	0.667	2.333	0.333	0.667	1.455	1.818	0	0.727	0.727	1.939	0.727	0.606	0	2	1	1	0.667	1.333	1.5	0.5	0.8	1.2	1	1	0.4	1.6	0
	BORF1	0.818	1.182	0.182	0	0.182	0.909	0.727	4	0.8	1.6	0.6	0.364	1.818	0.242	1.576	0.774	1.935	0.194	0.581	0.774	1.742	0.909	1.455	0.364	1.273	0.75	1.75	0.25	1.25	0.457	2.171	0.343	1.029	1.333	0.667	0.25	1.75	0.4	1.6	1.091	0.909	0.333	1.667	0.4	1.6	0.429	1.571	1
	BMRF2	1.067	0.933	0.105	0.737	0.526	1.684	0.105	2.842	1.2	1.65	0.15	0.457	1.486	0.457	1.6	1.4	1.6	0.4	1	0	1.6	0.286	2	0.571	1.143	0.444	2.222	0.667	0.667	0.571	2.514	0.571	0.343	0.5	1.5	1.091	0.909	0.5	1.5	0.4	1.6	0.444	1.556	2	0	0.667	1.333	0.889
	BSRF1	1.333	0.667	0.261	0.522	0.522	2.087	0.261	2.348	0	2.571	0.429	0.6	1	0.2	2.2	0.75	0.375	1.5	1.5	0	1.875	1.111	1.778	0.222	0.889	0	2	0	2	0.348	2.957	0.174	0.522	1.333	0.667	0	2	0.444	1.556	1.667	0.333	0.333	1.667	0.6	1.4	0	2	0.5
	BLRF1	1.143	0.857	0.375	0.375	1.125	0.75	0.375	3	0.75	1.5	0.75	0	2.286	0	1.714	0.667	2.667	0.667	0.667	0.667	0.667	0.8	0.8	0.8	1.6	0.4	1.2	1.2	1.2	0.75	1.75	0.5	1	0	2	0	0	0	2	0.5	1.5	0	2	0.667	1.333	2	0	1
	BLRF2	0	0	0	2.182	0.545	1.091	0	2.182	2.4	0	0.6	1.333	0.667	1	1	3	0.75	1.125	0.375	0	0.75	2	0.333	1	0.667	0.444	1.778	0.889	0.889	1.647	1.647	0.471	0.235	0	0	0	0	1.111	0.889	1.333	0.667	0.727	1.273	0.333	1.667	1.091	0.909	2
	gp350_BLLF1	1.333	0.667	0.462	0.692	0.923	1.038	0.692	2.192	1.286	0.964	0.75	0.8	0.945	0.655	1.6	0.903	0.774	1.29	0.516	1.032	1.484	0.527	1.319	1.802	0.352	0.541	1.73	1.216	0.514	0.6	1.4	1.467	0.533	0.6	1.4	1.294	0.706	1.083	0.917	1.25	0.75	0.917	1.083	1.188	0.812	0.897	1.103	0.909
	BZLF2	1.571	0.429	0.8	0.8	1.2	0.4	1.2	1.6	2	1	0	1.167	0.833	0.833	1.167	0.5	0.5	2.5	0.5	1	1	0.421	1.053	1.895	0.632	0.632	1.474	1.474	0.421	0.333	2	1.333	0.333	1.385	0.615	1	1	1.143	0.857	0.909	1.091	1.231	0.769	1.5	0.5	0.444	1.556	1.455
	BRRF2	1.467	0.533	1.065	1.161	1.161	0.774	0.194	1.645	1.143	1.143	0.714	1.765	1.059	0.471	0.706	1.138	2.483	0.621	0.414	0.517	0.828	1.026	1.436	1.231	0.308	0.615	1.385	0.769	1.231	1	1.833	1	0.167	1	1	0.667	1.333	0.522	1.478	1	1	0.625	1.375	1.161	0.839	0.774	1.226	1
	BKRF2	1.143	0.857	0.857	0.571	0.857	1.714	0	2	1.5	1.5	0	0.4	2	0.4	1.2	0.375	1.5	1.125	0	0.375	2.625	1.333	0	2.667	0	0.5	2	1	0.5	0.8	1.6	1.2	0.4	0	2	1	1	0.5	1.5	0.8	1.2	0	2	0	2	1	1	1.2
	BBRF1	0.909	1.091	0.31	0.31	0.414	1.552	0.828	2.586	0.316	2.053	0.632	0.4	1	0.1	2.5	0.778	1.556	0.444	1.111	0.556	1.556	0.774	1.935	0.258	1.032	0.308	1.846	0.308	1.538	0.17	2.383	0.681	0.766	0.417	1.583	1.143	0.857	0.261	1.739	0.24	1.76	0.267	1.733	0.6	1.4	0.537	1.463	0.6
	BBRF2	1.091	0.909	0.146	0.585	0.293	1.61	0.146	3.22	0.667	1.333	1	0.25	1.75	0.25	1.75	0.522	2.087	0.522	1.043	0.783	1.043	0.364	2.909	0.364	0.364	0.286	2.571	0.286	0.857	0.25	3.25	0.25	0.25	0.286	1.714	0.6	1.4	0.444	1.556	0.588	1.412	0.375	1.625	0.615	1.385	0.429	1.571	0
	BBRF3	0.903	1.097	0.122	0.49	0.612	1.224	0.367	3.184	0.36	2.04	0.6	0.435	1.826	0	1.739	0.811	2.27	0.973	1.297	0	0.649	0.545	2.182	0.182	1.091	0.48	1.28	0.48	1.76	0.138	2.897	0.552	0.414	0.316	1.684	0	2	0.286	1.714	0.462	1.538	0.5	1.5	0.222	1.778	0.143	1.857	0.222
	BGRF1andBDRF1	1.2	0.8	0.395	0.474	0.711	1.658	0.632	2.132	0.659	2.195	0.146	0.4	1.28	0.56	1.76	0.716	1.612	0.537	0.537	0.806	1.791	0.429	2.286	0.571	0.714	0.314	2.431	0.549	0.706	0.632	2.526	0.421	0.421	0.842	1.158	0.455	1.545	0.387	1.613	0.48	1.52	0.364	1.636	0.412	1.588	0.71	1.29	0.308
	BGLF2	1.231	0.769	0.176	0.353	0.529	1.059	0.353	3.529	0.6	1.8	0.6	0.625	1	0.625	1.75	1.412	0.353	1.765	0.353	0.353	1.765	1.077	1.385	1.231	0.308	0.5	2	0.875	0.625	0.615	2.308	0.769	0.308	0.769	1.231	0.857	1.143	0.667	1.333	0.667	1.333	1	1	1.167	0.833	0.769	1.231	0.833
	BGLF1	1	1	0	0.625	0.875	1.75	0.625	2.125	1.5	1	0.5	1.222	1	0.111	1.667	1.235	1.235	0.529	0.706	1.235	1.059	0.8	1.714	1.143	0.343	0.714	1.286	1	1	1.214	1.786	0.643	0.357	1.167	0.833	0.667	1.333	0.667	1.333	0.889	1.111	1	1	0.8	1.2	0.471	1.529	0.222
	BDLF3	2	0	0.261	0.522	1.043	1.304	0.783	2.087	0.667	1.333	1	0.8	1.333	0	1.867	0.857	2.143	0.214	1.071	0.643	1.071	0.923	0.923	1.846	0.308	0.828	1.379	1.034	0.759	1.12	1.76	0.96	0.16	0	2	0	2	0	2	0.727	1.273	0.571	1.429	0.5	1.5	0.4	1.6	2
	BDLF2	1.182	0.818	0.444	1.111	1.333	1.333	0.889	0.889	1.286	1.714	0	0.513	1.436	0.308	1.744	1	1.25	1	0.5	0.5	1.75	1.032	0.774	1.29	0.903	0.571	2.429	0.571	0.429	1.048	1.619	0.571	0.762	1.429	0.571	0.833	1.167	0.545	1.455	1.059	0.941	0.308	1.692	1.25	0.75	0.643	1.357	0.6
	BDLF1	1.25	0.75	0.522	1.304	0.391	1.174	0.261	2.348	1.286	0.643	1.071	0.828	0.414	0.276	2.483	1.909	1.364	1.091	0	1.091	0.545	0.5	2	0.5	1	0.5	2.25	0.25	1	0.444	2.222	0.889	0.444	0.154	1.846	1.2	0.8	0.308	1.692	1.111	0.889	0.286	1.714	1.111	0.889	0	2	0
	BcLF1	1.099	0.901	0.05	0.298	0.645	1.736	0.397	2.876	1.113	1.597	0.29	0.639	0.874	0.303	2.185	0.837	1.953	0.628	0.419	0.558	1.605	0.389	1.889	0.667	1.056	0.762	2.048	0.524	0.667	0.481	2.647	0.451	0.421	0.821	1.179	0.511	1.489	0.34	1.66	0.738	1.262	0.39	1.61	0.716	1.284	0.405	1.595	0.778
	BTRF1	1	1	0	0.383	0.638	1.532	0.638	2.809	0.8	1.9	0.3	0.129	1.806	0.645	1.419	0.774	2.129	0.581	0.968	0.387	1.161	0.667	2.222	0.444	0.667	0.381	2.857	0.571	0.19	0.485	2.545	0.727	0.242	0.889	1.111	0.5	1.5	0.667	1.333	0.727	1.273	0.5	1.5	1.091	0.909	0.364	1.636	0.8
	BXLF2	1.576	0.424	0.182	0.727	0.727	1.091	0.424	2.848	1.182	1.364	0.455	1.132	1.208	0.075	1.585	1.222	1.444	0.222	0.556	0.667	1.889	0.615	1.846	1.077	0.462	0.653	1.878	0.49	0.98	0.667	2.296	0.444	0.593	0.667	1.333	0.842	1.158	0.5	1.5	0.6	1.4	0.533	1.467	0.8	1.2	0.619	1.381	0.769
	BXRF1	1.8	0.2	0	0.75	0.75	1.688	0.75	2.062	1.5	1.5	0	0.533	1.067	1.067	1.333	1.059	2.471	0	0.353	0.706	1.412	0.4	2.4	0.4	0.8	0.889	1.556	0	1.556	0.923	1.231	0.769	1.077	1	1	0.4	1.6	0.667	1.333	0.4	1.6	0.5	1.5	1.143	0.857	1	1	1.25
	BVRF2	1.412	0.588	0.214	0.643	0.536	1.5	0.536	2.571	0.8	1.4	0.8	0	1.778	0.148	2.074	1.227	2.045	0.818	0.545	0.273	1.091	0.75	1.5	0.7	1.05	0.242	2.424	0.606	0.727	0.507	2.085	0.732	0.676	0.091	1.909	0.167	1.833	0.214	1.786	0.769	1.231	0.32	1.68	0.533	1.467	0.815	1.185	0.4
	BILF2	1.2	0.8	0.462	0.692	0.923	1.154	0.692	2.077	0.231	1.846	0.923	0.87	0.87	0.348	1.913	1.667	1.667	0.333	0.333	0.667	1.333	1	2	0.75	0.25	1.185	1.778	0.593	0.444	0.941	1.647	0.941	0.471	0.286	1.714	1.333	0.667	1.333	0.667	1.286	0.714	0.8	1.2	1	1	1.333	0.667	0.8
	BALF4	0.821	1.179	0.333	0.583	0.333	1.167	0.75	2.833	0.805	1.683	0.512	0.421	1.263	0.14	2.175	0.375	2.156	0.656	0.75	0.281	1.781	0.476	2.286	0.571	0.667	0.593	2.222	0.494	0.691	0.19	2.349	0.444	1.016	0.323	1.677	0.714	1.286	0.489	1.511	0.429	1.571	0.364	1.636	0.4	1.6	0.533	1.467	0.182
	average lytic	1.14288	0.82008	0.272747	0.647549	0.616173	1.40666	0.495198	2.56173	1.0051	1.46796	0.526938	0.568907	1.22498	0.373969	1.8323	0.995198	1.58352	0.752932	0.694895	0.57071	1.40281	0.791438	1.61275	0.857957	0.73779	0.609784	1.83546	0.683216	0.871556	0.631722	2.1977	0.592852	0.577716	0.613346	1.34962	0.619383	1.30654	0.512	1.488	0.758315	1.24169	0.488025	1.47494	0.747809	1.25219	0.579062	1.42094	0.668
	SD	0.337088	0.318862	0.266619	0.399867	0.278872	0.465336	0.291221	0.575394	0.509256	0.591105	0.371871	0.393779	0.435772	0.267648	0.454293	0.525663	0.590482	0.516059	0.389144	0.402197	0.518236	0.46481	0.621968	0.508279	0.356517	0.354916	0.483591	0.403308	0.465647	0.334395	0.467991	0.33008	0.27941	0.409614	0.441648	0.366787	0.43062	0.284222	0.284222	0.369395	0.369395	0.285641	0.34372	0.340242	0.340242	0.357164	0.357164	0.447357
	Difference from 1	-0.142883	0.17992	0.727253	0.352451	0.383827	-0.40666	0.504802	-1.56173	-0.00509877	-0.467963	0.473062	0.431093	-0.224975	0.626031	-0.832302	0.00480247	-0.583525	0.247068	0.305105	0.42929	-0.402809	0.208562	-0.612753	0.142043	0.26221	0.390216	-0.835457	0.316784	0.128444	0.368278	-1.1977	0.407148	0.422284	0.386654	-0.349617	0.380617	-0.306543	0.488	-0.488	0.241685	-0.241685	0.511975	-0.474938	0.252191	-0.252191	0.420938	-0.420938	0.332
		0.0204155	0.0323711	0.528897	0.124221	0.147323	0.165373	0.254826	2.439	2.59974e-05	0.218989	0.223787	0.185841	0.0506139	0.391915	0.692727	2.30637e-05	0.340501	0.0610425	0.093089	0.18429	0.162255	0.043498	0.375466	0.0201763	0.068754	0.152269	0.697988	0.100352	0.016498	0.135629	1.43449	0.16577	0.178324	0.149502	0.122232	0.14487	0.0939687	0.238144	0.238144	0.0584117	0.0584117	0.262119	0.225566	0.0636005	0.0636005	0.177189	0.177189	0.110224
	Diff from 1 all positive	0.142883	0.17992	0.727253	0.352451	0.383827	0.40666	0.504802	1.56173	0.00509877	0.467963	0.473062	0.431093	0.224975	0.626031	0.832302	0.00480247	0.583525	0.247068	0.305105	0.42929	0.402809	0.208562	0.612753	0.142043	0.26221	0.390216	0.835457	0.316784	0.128444	0.368278	1.1977	0.407148	0.422284	0.386654	0.349617	0.380617	0.306543	0.488	0.488	0.241685	0.241685	0.511975	0.474938	0.252191	0.252191	0.420938	0.420938	0.332
	Latent genes
NC007605	EBNA2	1.2	0.8	0.75	0.75	1.35	1.05	1.5	0.6	1.8	0.8	0.4	0.889	1.333	0.889	0.889	0.615	0.923	2.308	0.308	0.923	0.923	0.889	0.889	1.985	0.237	0.75	1.25	1.375	0.625	0.889	1.111	1.778	0.222	1.556	0.444	1.714	0.286	1.357	0.643	1	1	0.333	1.667	0.957	1.043	1.2	0.8	1
	EBNA3A	1.407	0.593	0.667	1.333	0.857	1.333	0.476	1.333	1.5	0.75	0.75	1.169	0.923	0.985	0.923	0.621	1.138	0.931	0.31	0.931	2.069	1	1.226	1	0.774	0.72	1.2	1.2	0.88	0.941	1.553	0.894	0.612	1.053	0.947	1.167	0.833	0.62	1.38	1.143	0.857	0.667	1.333	1.28	0.72	0.933	1.067	1.6
	EBNA3B	1.25	0.75	0.831	1.015	1.015	0.554	0.923	1.662	1.35	0.75	0.9	0.912	1.053	0.632	1.404	1.2	1.3	1.2	0.7	1.2	0.4	1.102	1.134	1.354	0.409	0.952	0.762	1.206	1.079	1.027	1.459	0.919	0.595	1.333	0.667	1	1	0.667	1.333	0.947	1.053	0.882	1.118	1.111	0.889	0.892	1.108	0.6
	EBNA3C	1.053	0.947	1.132	1.019	0.906	0.906	0.679	1.358	0.724	1.138	1.138	0.64	0.72	0.48	2.16	1.023	1.159	1.636	0.614	0.955	0.614	1.352	0.91	1.241	0.497	0.755	1.358	1.208	0.679	0.988	1.318	0.894	0.8	0.833	1.167	0.839	1.161	0.841	1.159	1.333	0.667	0.783	1.217	1.176	0.824	1.019	0.981	0.833
	EBNA1noGlyAla	1.5	0.5	0.8	1.2	1.6	0.8	1.2	0.4	1.875	0.375	0.75	0.533	1.067	1.067	1.333	0.667	1.111	1.111	0	2.667	0.444	0.976	1.073	1.463	0.488	1.6	1.067	1.333	0	1.091	1.455	0.909	0.545	1.2	0.8	1	1	1.273	0.727	0.667	1.333	0.833	1.167	1.217	0.783	1.12	0.88	0.667
	LMP1	0.667	1.333	0.329	0.822	1.233	1.89	0.74	0.986	0.857	1.714	0.429	2	1	0	1	2.182	1.909	0	0	1.091	0.818	1.556	0.556	1.222	0.667	2	1	0.333	0.667	1.5	1.5	0.5	0.5	1	1	0.842	1.158	0.933	1.067	0.875	1.125	2	0	0.667	1.333	1.111	0.889	1
	LMP2A	0.947	1.053	0.255	1.021	1.021	1.213	0.83	1.66	1.826	0.652	0.522	1.212	0.727	0.727	1.333	1.95	0.6	0.9	0.6	1.2	0.75	0.706	1.059	1.647	0.588	1	1.125	1.375	0.5	1.083	1.083	1.167	0.667	0.778	1.222	0	2	1.8	0.2	0.933	1.067	0.667	1.333	0.857	1.143	1.2	0.8	0.533
Ag876	EBNA2	1	1	1.385	0.462	1.846	0.615	1.077	0.615	1.6	0.4	1	0.8	1.867	0.8	0.533	1.5	0.9	0.9	0	2.1	0.6	1.059	1.02	1.608	0.314	1.081	0.649	1.622	0.649	0.2	1	2.2	0.6	1	1	1.538	0.462	1.188	0.812	1.231	0.769	1.5	0.5	1.067	0.933	1.333	0.667	1.333
	EBNA3A	1.385	0.615	0.9	1.6	0.7	1.2	0.2	1.4	1.552	0.724	0.724	1.103	0.897	0.966	1.034	0.938	0.938	0.844	0.188	1.406	1.688	1.051	1.254	0.915	0.78	0.936	1.447	1.021	0.596	0.85	1.65	1	0.5	0.952	1.048	1.231	0.769	0.667	1.333	1	1	1.143	0.857	1.308	0.692	0.921	1.079	1.4
	EBNA3B	1.25	0.75	0.706	0.794	1.235	0.706	0.882	1.676	1.235	0.529	1.235	1.04	0.96	0.4	1.6	1.391	1.217	1.391	0.348	1.304	0.348	0.953	1.264	1.306	0.477	1.29	1.118	0.86	0.731	0.591	1.727	0.909	0.773	1.222	0.778	0.64	1.36	0.526	1.474	0.933	1.067	0.595	1.405	1.362	0.638	0.947	1.053	1.111
	EBNA3C	1.077	0.923	1.082	0.984	0.885	0.689	0.787	1.574	1.125	0.938	0.938	0.667	0.963	0.667	1.704	1.154	1.442	1.327	0.577	0.865	0.635	1.272	1.06	1.166	0.503	0.75	1.5	1.062	0.688	1.014	1.014	1.408	0.563	1.25	0.75	0.839	1.161	0.811	1.189	1.182	0.818	1.048	0.952	1.2	0.8	0.897	1.103	0.727
	EBNA1noGlyAla	1.455	0.545	0.706	1.412	1.765	1.059	0.706	0.353	2.1	0.3	0.6	0.308	1.231	1.231	1.231	0.643	1.071	1.071	0	2.357	0.857	0.976	1.073	1.659	0.293	1.455	1.091	1.455	0	1.091	1.273	0.909	0.727	1.333	0.667	1	1	1	1	1	1	0.769	1.231	1.25	0.75	1.12	0.88	0.857
	LMP1	0.727	1.273	0.247	0.822	1.233	1.973	0.74	0.986	1	1.571	0.429	2	1	0	1	2.333	2	0	0.333	0.667	0.667	1.412	0.588	1.412	0.588	2.286	0.857	0.286	0.571	1.647	1.412	0.471	0.471	0.889	1.111	0.533	1.467	0.923	1.077	0.889	1.111	2	0	0.615	1.385	1.111	0.889	1
	LMP2A	0.947	1.053	0.255	1.021	1.085	1.085	0.83	1.723	1.826	0.652	0.522	1.333	0.727	0.727	1.212	1.846	0.615	0.923	0.615	1.231	0.769	0.706	1.059	1.647	0.588	1.091	1.091	1.212	0.606	1.083	1.083	1.167	0.667	0.824	1.176	0	2	1.8	0.2	0.933	1.067	0.667	1.333	0.8	1.2	1.2	0.8	0.533
Akata	EBNA2	1.2	0.8	0.789	0.789	1.263	0.947	1.579	0.632	1.8	0.8	0.4	1.053	1.053	1.053	0.842	0.615	0.923	2.308	0.308	0.923	0.923	0.859	0.889	2.015	0.237	0.75	1.25	1.375	0.625	0.889	1.111	1.778	0.222	1.556	0.444	1.714	0.286	1.357	0.643	1	1	0.333	1.667	0.957	1.043	1.2	0.8	1
	EBNA3A	1.407	0.593	0.667	1.429	0.857	1.333	0.571	1.143	1.452	0.871	0.677	1.125	0.938	1	0.938	0.724	1.138	0.931	0.31	0.931	1.966	0.976	1.236	0.976	0.813	0.72	1.28	1.12	0.88	0.92	1.563	0.92	0.598	1.053	0.947	1.167	0.833	0.629	1.371	0.933	1.067	0.667	1.333	1.24	0.76	0.933	1.067	1.6
	EBNA3B	1.176	0.824	0.818	1	1	0.545	0.909	1.727	1.35	0.75	0.9	0.923	1	0.692	1.385	1.18	1.279	1.18	0.689	1.18	0.492	1.085	1.051	1.424	0.441	0.918	0.721	1.311	1.049	1.056	1.5	0.889	0.556	1.333	0.667	1	1	0.719	1.281	0.9	1.1	0.857	1.143	1.111	0.889	0.939	1.061	0.6
	EBNA3C	1.053	0.947	1.154	1.038	0.808	0.923	0.692	1.385	0.808	1.154	1.038	0.64	0.8	0.48	2.08	1.047	1.047	1.674	0.628	0.907	0.698	0.987	0.987	1.36	0.667	0.769	1.385	1.231	0.615	1.129	1.365	0.894	0.612	0.645	1.355	0.933	1.067	0.734	1.266	1.304	0.696	0.87	1.13	1.148	0.852	0.873	1.127	0.833
	EBNA1noGlyAla	1.5	0.5	0.8	1.2	1.2	1.6	0.8	0.4	2	0.333	0.667	0.941	0.941	0.941	1.176	0.643	1.071	1.286	0	2.571	0.429	0.976	1.073	1.561	0.39	1.231	0.923	1.846	0	1.2	1.6	0.6	0.6	1.2	0.8	1.143	0.857	1.167	0.833	0.857	1.143	0.769	1.231	1.304	0.696	1.12	0.88	0.667
	LMP1	0.727	1.273	0.25	0.667	1.583	1.833	0.917	0.75	0.955	1.909	0.136	1.714	1.143	0	1.143	2.333	2	0	0.333	0.667	0.667	1.444	0.556	1.444	0.556	2.133	1.067	0.267	0.533	1.412	1.647	0.471	0.471	1.333	0.667	0.571	1.429	0.833	1.167	0.842	1.158	2	0	0.667	1.333	1	1	0.667
	LMP2A	0.947	1.053	0.255	1.021	1.021	1.149	0.83	1.723	1.826	0.652	0.522	1.333	0.727	0.727	1.212	1.895	0.632	0.947	0.632	1.263	0.632	0.706	1.059	1.647	0.588	1.059	1.176	1.294	0.471	1.083	1.083	1.167	0.667	0.941	1.059	0	2	1.8	0.2	0.933	1.067	0.667	1.333	0.8	1.2	1.2	0.8	0.533
	average latent	1.1369	0.863095	0.703714	1.019	1.1649	1.11443	0.850857	1.14695	1.45529	0.84581	0.698905	1.06357	1.00333	0.688762	1.24438	1.2619	1.16252	1.08895	0.35681	1.30186	0.828048	1.04967	1.00076	1.43105	0.51881	1.15457	1.11033	1.14248	0.592571	1.03257	1.35748	1.04019	0.569905	1.10876	0.891238	0.898619	1.10138	1.03071	0.969286	0.992143	1.00786	0.954762	1.04524	1.0521	0.947905	1.06043	0.939571	0.909238
	SD	0.249652	0.249652	0.327384	0.268493	0.310406	0.417201	0.299945	0.487641	0.409404	0.427642	0.273962	0.430248	0.250246	0.348408	0.384686	0.59029	0.392745	0.601914	0.248161	0.583806	0.472007	0.233198	0.205737	0.286639	0.165363	0.469517	0.227207	0.399614	0.287702	0.291012	0.229977	0.432066	0.142462	0.24525	0.24525	0.479871	0.479871	0.394629	0.394629	0.158632	0.158632	0.491402	0.491402	0.229189	0.229189	0.131395	0.131395	0.330073
	Difference from 1	-0.136905	0.136905	0.296286	-0.019	-0.164905	-0.114429	0.149143	-0.146952	-0.455286	0.15419	0.301095	-0.0635714	-0.00333333	0.311238	-0.244381	-0.261905	-0.162524	-0.0889524	0.64319	-0.301857	0.171952	-0.0496667	-0.000761905	-0.431048	0.48119	-0.154571	-0.110333	-0.142476	0.407429	-0.0325714	-0.357476	-0.0401905	0.430095	-0.108762	0.108762	0.101381	-0.101381	-0.0307143	0.0307143	0.00785714	-0.00785714	0.0452381	-0.0452381	-0.0520952	0.0520952	-0.0604286	0.0604286	0.0907619
		0.0187429	0.0187429	0.0877852	0.000361	0.0271936	0.0130939	0.0222436	0.021595	0.207285	0.0237747	0.0906583	0.00404133	1.11111e-05	0.0968692	0.059722	0.0685941	0.026414	0.00791253	0.413694	0.0911177	0.0295676	0.00246678	5.80499e-07	0.185802	0.231544	0.0238923	0.0121734	0.0202995	0.165998	0.0010609	0.127789	0.00161527	0.184982	0.0118292	0.0118292	0.0102781	0.0102781	0.000943367	0.000943367	6.17347e-05	6.17347e-05	0.00204649	0.00204649	0.00271391	0.00271391	0.00365161	0.00365161	0.00823772
	Diff from 1 all positive	0.136905	0.136905	0.296286	0.019	0.164905	0.114429	0.149143	0.146952	0.455286	0.15419	0.301095	0.0635714	0.00333333	0.311238	0.244381	0.261905	0.162524	0.0889524	0.64319	0.301857	0.171952	0.0496667	0.000761905	0.431048	0.48119	0.154571	0.110333	0.142476	0.407429	0.0325714	0.357476	0.0401905	0.430095	0.108762	0.108762	0.101381	0.101381	0.0307143	0.0307143	0.00785714	0.00785714	0.0452381	0.0452381	0.0520952	0.0520952	0.0604286	0.0604286	0.0907619
[truncated: 14 more columns]

## Sheet: GD2
Fig S5 Codon usage analysis GD2
	Phe	Phe	Leu	Leu	Leu	Leu	Leu	Leu	Ile	Ile	Ile	Val	Val	Val	Val	Ser	Ser	Ser	Ser	Ser	Ser	Pro	Pro	Pro	Pro	Thr	Thr	Thr	Thr	Ala	Ala	Ala	Ala	Tyr	Tyr	His	His	Gln	Gln	Asn	Asn	Lys	Lys	Asp	Asp	Glu	Glu	Cys	Cys
lytic cycle	TTT	TTC	TTA	TTG	CTT	CTC	CTA	CTG	ATT	ATC	ATA	GTT	GTC	GTA	GTG	TCT	TCC	TCA	TCG	AGT	AGC	CCT	CCC	CCA	CCG	ACT	ACC	ACA	ACG	GCT	GCC	GCA	GCG	TAT	TAC	CAT	CAC	CAA	CAG	AAT	AAC	AAA	AAG	GAT	GAC	GAA	GAG	TGT	TGC
BHRF1	1	0	0.21	0.25	0.14	0.04	0.04	0.32	0.36	0.09	0.55	0.4	0	0.2	0.4	0.13	0.13	0.33	0	0.2	0.2	0.67	0	0.33	0	0.36	0.14	0.5	0	0.1	0.6	0.2	0.1	0.8	0.2	0.67	0.33	0.33	0.67	0.33	0.67	0	0	0.25	0.75	0.5	0.5	0.83	0.17
BFLF2	0.43	0.57	0.03	0.08	0.11	0.22	0.14	0.42	0.06	0.61	0.33	0.11	0.32	0.21	0.37	0.18	0.27	0.18	0.06	0.06	0.24	0.07	0.67	0.13	0.13	0.18	0.59	0.12	0.12	0.14	0.64	0.21	0	0.5	0.5	0.47	0.53	0.11	0.89	0.42	0.58	0.46	0.54	0.36	0.64	0.31	0.69	0.42	0.58
BFLF1	0.46	0.54	0.06	0.06	0.12	0.28	0.1	0.38	0.3	0.59	0.11	0.07	0.36	0.07	0.5	0.14	0.37	0.09	0.06	0.03	0.31	0.11	0.39	0.36	0.14	0.14	0.51	0.11	0.23	0.07	0.68	0.13	0.13	0.18	0.82	0.18	0.82	0.2	0.8	0.39	0.61	0.48	0.52	0.29	0.71	0.37	0.63	0.25	0.75
BFRF1	0.64	0.36	0.03	0.05	0.05	0.24	0.05	0.57	0.6	0.2	0.2	0.11	0.33	0.07	0.48	0.24	0.24	0.1	0.21	0.03	0.17	0.31	0.31	0.13	0.25	0.19	0.26	0.11	0.44	0.04	0.57	0.13	0.26	0.33	0.67	0.11	0.89	0.27	0.73	0.18	0.82	0.17	0.83	0.6	0.4	0.27	0.73	0.11	0.89
BFRF2	0.43	0.57	0.1	0.23	0.14	0.2	0.04	0.3	0.18	0.64	0.18	0.21	0.18	0.11	0.5	0.23	0.38	0.08	0.13	0.02	0.17	0.25	0.31	0.21	0.23	0.09	0.39	0.13	0.39	0.26	0.49	0.07	0.18	0.73	0.27	0.25	0.75	0.39	0.61	0.29	0.71	0.14	0.86	0.45	0.55	0.29	0.71	0.42	0.58
BORF2	0.78	0.22	0.05	0.07	0.21	0.22	0.22	0.21	0.6	0.2	0.2	0.25	0.28	0.23	0.25	0.27	0.12	0.2	0.12	0.15	0.14	0.51	0.18	0.2	0.11	0.24	0.19	0.38	0.19	0.2	0.23	0.27	0.3	0.6	0.4	0.47	0.53	0.5	0.5	0.25	0.75	0.67	0.33	0.64	0.36	0.43	0.57	0.52	0.48
BMRF1	0.8	0.2	0.03	0.1	0.1	0.25	0.07	0.45	0.56	0.33	0.11	0.22	0.19	0.09	0.5	0.13	0.21	0.11	0.18	0.16	0.21	0.3	0.27	0.24	0.19	0.31	0.31	0.15	0.23	0.13	0.61	0.11	0.15	0.45	0.55	0.3	0.7	0.29	0.71	0.2	0.8	0.14	0.86	0.42	0.58	0.24	0.76	0.17	0.83
BSLF1	0.59	0.41	0.01	0.05	0.14	0.27	0.13	0.41	0.32	0.63	0.05	0.12	0.35	0.06	0.47	0.16	0.21	0.21	0.23	0.05	0.15	0.19	0.39	0.25	0.17	0.15	0.42	0.19	0.25	0.18	0.46	0.15	0.22	0.29	0.71	0.42	0.57	0.28	0.72	0.25	0.75	0.33	0.67	0.34	0.66	0.28	0.72	0.55	0.45
BLLF3	0.25	0.75	0.03	0.09	0.14	0.31	0.09	0.34	0	0.92	0.08	0.2	0.27	0.13	0.4	0.31	0.13	0.25	0.13	0.13	0.06	0.28	0.34	0.22	0.16	0.06	0.5	0.25	0.19	0.28	0.5	0.11	0.11	0.43	0.57	0.45	0.55	0.18	0.82	0.4	0.6	0.17	0.83	0.11	0.89	0.2	0.8	1	0
BRRF1	0.43	0.57	0.09	0.04	0.07	0.37	0.09	0.35	0.24	0.47	0.29	0.06	0.44	0.17	0.33	0.17	0.35	0	0.04	0.17	0.26	0.23	0.38	0.31	0.08	0.08	0.38	0.23	0.31	0.17	0.65	0.09	0.09	0.29	0.71	0.29	0.71	0.2	0.8	0.4	0.6	0.33	0.67	0.28	0.72	0.46	0.54	0.13	0.88
BKRF4	0.5	0.5	0	0.25	0.13	0.13	0	0.5	0.67	0.33	0	0.29	0.43	0.14	0.14	0.24	0.11	0.24	0.14	0.11	0.16	0.24	0.32	0.29	0.15	0.23	0.46	0.15	0.15	0.18	0.45	0.27	0.09	0	1	0.5	0.5	0.25	0.75	0.71	0.29	0.4	0.6	0.37	0.63	0.3	0.7	0	1
BBLF4	0.21	0.79	0.04	0.01	0.2	0.23	0.21	0.31	0.13	0.38	0.5	0.26	0.32	0.12	0.29	0.13	0.33	0.17	0.07	0.07	0.23	0.35	0.24	0.24	0.17	0.37	0.26	0.19	0.19	0.23	0.34	0.22	0.22	0.47	0.53	0.45	0.55	0.61	0.39	0.25	0.75	0.53	0.47	0.22	0.78	0.24	0.76	0.26	0.74
BGLF4	0.58	0.42	0.02	0.21	0.04	0.3	0.02	0.4	0.54	0.31	0.15	0.04	0.36	0.08	0.52	0.26	0.15	0.1	0.15	0.13	0.21	0.24	0.43	0.19	0.14	0.25	0.39	0.14	0.22	0.15	0.59	0.07	0.19	0.63	0.38	0.23	0.77	0.06	0.94	0.45	0.55	0.31	0.69	0.56	0.44	0.25	0.75	0.29	0.71
BDLF4	0.67	0.33	0.09	0.09	0.04	0.26	0.04	0.48	0.25	0.75	0	0.11	0.37	0.11	0.42	0.06	0.44	0.11	0.06	0.11	0.22	0.42	0.17	0	0.42	0.17	0.42	0.33	0.08	0.09	0.82	0	0.09	0.33	0.67	0.44	0.56	0.44	0.56	0.67	0.33	0.22	0.78	0.56	0.44	0.06	0.94	0.33	0.67
BcRF1	0.37	0.63	0.17	0.15	0.06	0.23	0.15	0.23	0.16	0.63	0.21	0.14	0.54	0.14	0.18	0.11	0.27	0.27	0.08	0.08	0.18	0.19	0.36	0.27	0.18	0.21	0.35	0.2	0.24	0.2	0.34	0.28	0.17	0.6	0.4	0.29	0.71	0.75	0.25	0.75	0.25	0.5	0.5	0.11	0.89	0.41	0.59	0.37	0.63
BXLF1	0.63	0.37	0.09	0.2	0.13	0.13	0.13	0.33	0.53	0.24	0.24	0.24	0.18	0.16	0.42	0.27	0.16	0.1	0.08	0.16	0.22	0.29	0.36	0.14	0.21	0.2	0.4	0.2	0.2	0.22	0.51	0.16	0.12	0.38	0.62	0.55	0.45	0.24	0.76	0.61	0.39	0.23	0.77	0.45	0.55	0.33	0.67	0.57	0.43
BVRF1	0.56	0.44	0.04	0.01	0.11	0.3	0.11	0.42	0.27	0.6	0.13	0.11	0.25	0.14	0.5	0.14	0.31	0.26	0.07	0.02	0.19	0.2	0.44	0.22	0.15	0.06	0.33	0.33	0.28	0.24	0.4	0.1	0.27	0.4	0.6	0.31	0.69	0.1	0.9	0.28	0.72	0.36	0.64	0.26	0.74	0.33	0.67	0.33	0.67
BALF5	0.27	0.73	0.04	0.04	0.26	0.22	0.2	0.24	0.44	0.22	0.33	0.24	0.18	0.16	0.42	0.23	0.21	0.23	0.09	0.09	0.14	0.37	0.2	0.22	0.2	0.2	0.24	0.2	0.36	0.32	0.19	0.27	0.22	0.36	0.64	0.61	0.39	0.6	0.4	0.43	0.57	0.63	0.38	0.54	0.46	0.56	0.44	0.64	0.36
BALF2	0.43	0.57	0.03	0.04	0.21	0.23	0.13	0.35	0.14	0.64	0.23	0.19	0.29	0.06	0.46	0.19	0.22	0.09	0.07	0.1	0.31	0.28	0.32	0.19	0.21	0.21	0.35	0.16	0.29	0.19	0.43	0.16	0.23	0.21	0.79	0.43	0.57	0.47	0.53	0.13	0.88	0.22	0.78	0.29	0.71	0.41	0.59	0.36	0.64
BALF1	0.75	0.25	0	0	0.1	0.14	0.33	0.43	0.4	0.4	0.2	0.35	0.18	0.24	0.24	0.18	0	0.09	0.09	0.18	0.45	0.54	0.12	0.27	0.08	0.4	0.2	0	0.4	0.42	0.38	0.04	0.17	0.67	0.33	0.67	0.33	0.43	0.57	0.5	0.5	0.25	0.75	0.14	0.86	0.4	0.6	0.5	0.5
BARF1	0.42	0.58	0.05	0.14	0.14	0.23	0.05	0.41	0.29	0.57	0.14	0.24	0.36	0.04	0.36	0.31	0.25	0.06	0.06	0.06	0.25	0.15	0.46	0.38	0	0.15	0.69	0.08	0.08	0.31	0.44	0.19	0.06	0.25	0.75	0.2	0.8	0.14	0.86	0.5	0.5	0.33	0.67	0.43	0.57	0.27	0.73	0	1
BNRF1	0.41	0.59	0.02	0.07	0.21	0.24	0.17	0.29	0.54	0.38	0.08	0.3	0.32	0.08	0.3	0.2	0.27	0.19	0.06	0.1	0.19	0.29	0.34	0.24	0.13	0.11	0.27	0.25	0.36	0.29	0.39	0.17	0.16	0.5	0.5	0.36	0.64	0.36	0.64	0.47	0.53	0.29	0.71	0.4	0.6	0.36	0.64	0.42	0.58
BORF1	0.64	0.36	0.07	0.07	0.14	0.29	0.11	0.32	0.6	0.1	0.3	0.21	0.5	0	0.29	0.27	0.2	0.13	0.1	0.07	0.23	0.22	0.27	0.22	0.3	0.23	0.31	0.23	0.23	0.37	0.37	0.07	0.19	0.75	0.25	0.31	0.69	0.67	0.33	0.5	0.5	0.6	0.4	0.33	0.67	0.57	0.43	0.63	0.38
BMRF2	0.53	0.47	0.02	0.12	0.09	0.28	0.02	0.47	0.4	0.55	0.05	0.11	0.37	0.11	0.4	0.23	0.27	0.07	0.17	0	0.27	0.07	0.5	0.14	0.29	0.11	0.56	0.17	0.17	0.14	0.63	0.14	0.09	0.25	0.75	0.55	0.45	0.25	0.75	0.2	0.8	0.22	0.78	1	0	0.33	0.67	0.44	0.56
BSRF1	0.71	0.29	0.13	0	0.13	0.56	0	0.19	0	1	0	0.14	0.29	0	0.57	0.18	0.06	0.24	0.29	0.06	0.18	0.29	0.38	0.08	0.25	0.11	0.44	0.22	0.22	0.21	0.38	0.13	0.29	0.33	0.67	0.67	0.33	0.63	0.38	0.5	0.5	0.25	0.75	0.5	0.5	0.2	0.8	0.4	0.6
BLRF1	0.57	0.43	0.06	0.06	0.19	0.13	0.06	0.5	0.25	0.5	0.25	0	0.57	0	0.43	0.11	0.44	0.11	0.11	0.11	0.11	0.2	0.2	0.2	0.4	0.1	0.3	0.3	0.3	0.19	0.44	0.13	0.25	0	1	0	0	0	1	0.25	0.75	0	1	0.33	0.67	1	0	0.5	0.5
BLRF2	0	0	0	0.36	0.09	0.18	0	0.36	0.8	0	0.2	0.33	0.17	0.25	0.25	0.5	0.13	0.19	0.06	0	0.13	0.5	0.08	0.25	0.17	0.11	0.44	0.22	0.22	0.41	0.41	0.12	0.06	0	0	0	0	0.56	0.44	0.67	0.33	0.36	0.64	0.17	0.83	0.55	0.45	1	0
gp350	0.67	0.33	0.08	0.12	0.15	0.17	0.12	0.37	0.43	0.32	0.25	0.2	0.24	0.16	0.4	0.15	0.13	0.22	0.09	0.18	0.23	0.14	0.33	0.44	0.09	0.13	0.42	0.31	0.13	0.14	0.36	0.36	0.14	0.3	0.7	0.65	0.35	0.54	0.46	0.6	0.4	0.46	0.54	0.61	0.39	0.45	0.55	0.45	0.55
BZLF2	0.79	0.21	0.13	0.13	0.2	0.07	0.2	0.27	0.67	0.33	0	0.29	0.21	0.21	0.29	0.08	0.08	0.42	0.08	0.17	0.17	0.11	0.26	0.47	0.16	0.16	0.37	0.42	0.05	0.08	0.5	0.33	0.08	0.69	0.31	0.5	0.5	0.57	0.43	0.45	0.55	0.62	0.38	0.75	0.25	0.22	0.78	0.73	0.27
BRRF2	0.73	0.27	0.18	0.19	0.19	0.13	0.03	0.27	0.38	0.38	0.24	0.44	0.26	0.12	0.18	0.19	0.41	0.12	0.07	0.08	0.14	0.26	0.36	0.31	0.08	0.15	0.35	0.19	0.31	0.26	0.47	0.23	0.04	0.5	0.5	0.33	0.67	0.26	0.74	0.5	0.5	0.31	0.69	0.58	0.42	0.39	0.61	0.5	0.5
BKRF2	0.57	0.43	0.14	0.1	0.14	0.29	0	0.33	0.5	0.5	0	0.1	0.5	0.1	0.3	0.06	0.25	0.19	0	0.06	0.44	0.33	0	0.67	0	0.13	0.5	0.25	0.13	0.2	0.4	0.3	0.1	0	1	0.5	0.5	0.25	0.75	0.4	0.6	0	1	0	1	0.5	0.5	0.6	0.4
BBRF2	0.55	0.45	0.02	0.1	0.05	0.27	0.02	0.54	0.22	0.44	0.33	0.06	0.44	0.06	0.44	0.09	0.35	0.09	0.17	0.13	0.17	0.09	0.73	0.09	0.09	0.07	0.64	0.07	0.21	0.06	0.81	0.06	0.06	0.14	0.86	0.3	0.7	0.22	0.78	0.29	0.71	0.19	0.81	0.31	0.69	0.21	0.79	0	1
BBRF3	0.47	0.53	0.02	0.08	0.1	0.21	0.06	0.52	0.13	0.75	0.13	0.1	0.46	0.02	0.42	0.14	0.35	0.16	0.24	0	0.11	0.14	0.55	0.09	0.23	0.08	0.36	0.16	0.4	0.03	0.72	0.14	0.1	0.16	0.84	0.14	0.86	0.14	0.86	0.23	0.77	0.25	0.75	0.11	0.89	0.07	0.93	0.11	0.89
BGLF2	0.62	0.38	0.03	0.06	0.09	0.18	0.06	0.59	0.2	0.6	0.2	0.16	0.25	0.16	0.44	0.24	0.06	0.29	0.06	0.06	0.29	0.27	0.35	0.31	0.08	0.09	0.53	0.22	0.16	0.15	0.58	0.19	0.08	0.38	0.62	0.43	0.57	0.33	0.67	0.33	0.67	0.5	0.5	0.58	0.42	0.38	0.62	0.42	0.58
BGLF1	0.56	0.44	0	0.13	0.15	0.29	0.1	0.33	0.48	0.32	0.2	0.3	0.27	0.03	0.41	0.19	0.22	0.08	0.11	0.19	0.19	0.18	0.44	0.26	0.12	0.18	0.36	0.21	0.25	0.31	0.44	0.16	0.09	0.58	0.42	0.33	0.67	0.33	0.67	0.44	0.56	0.5	0.5	0.4	0.6	0.24	0.76	0.11	0.89
BDLF3	1	0	0.04	0.09	0.17	0.22	0.13	0.35	0.22	0.44	0.33	0.07	0.47	0	0.47	0.14	0.38	0.03	0.17	0.1	0.17	0.23	0.23	0.54	0	0.21	0.31	0.29	0.19	0.29	0.42	0.25	0.04	0	1	0	1	0	1	0.36	0.64	0.29	0.71	0.25	0.75	0.2	0.8	1	0
BDLF2	0.59	0.41	0.08	0.19	0.19	0.23	0.15	0.15	0.43	0.57	0	0.13	0.36	0.08	0.44	0.17	0.17	0.17	0.09	0.13	0.26	0.25	0.19	0.31	0.25	0.14	0.59	0.17	0.1	0.25	0.4	0.15	0.2	0.71	0.29	0.46	0.54	0.27	0.73	0.53	0.47	0.15	0.85	0.63	0.38	0.32	0.68	0.27	0.73
BDLF1	0.63	0.38	0.09	0.21	0.06	0.19	0.06	0.38	0.46	0.23	0.31	0.21	0.1	0.07	0.62	0.32	0.23	0.18	0	0.18	0.09	0.13	0.5	0.06	0.31	0.13	0.56	0.06	0.25	0.11	0.5	0.28	0.11	0.08	0.92	0.5	0.5	0.15	0.85	0.56	0.44	0.14	0.86	0.56	0.44	0	1	0	1
BcLF1	0.52	0.48	0.13	0.23	0.07	0.17	0.08	0.33	0.35	0.42	0.23	0.12	0.29	0.15	0.44	0.18	0.18	0.24	0.07	0.13	0.2	0.27	0.29	0.25	0.19	0.11	0.33	0.29	0.27	0.17	0.45	0.22	0.16	0.47	0.53	0.5	0.5	0.41	0.59	0.4	0.6	0.41	0.59	0.36	0.64	0.4	0.6	0.42	0.58
BTRF1	0.5	0.5	0	0.06	0.11	0.26	0.13	0.45	0.27	0.63	0.1	0.03	0.45	0.16	0.35	0.13	0.35	0.1	0.16	0.06	0.19	0.17	0.57	0.11	0.14	0.09	0.7	0.17	0.04	0.13	0.65	0.16	0.06	0.44	0.56	0.13	0.88	0.31	0.69	0.36	0.64	0.25	0.75	0.55	0.45	0.23	0.77	0.4	0.6
BXLF2	0.79	0.21	0.03	0.12	0.12	0.18	0.07	0.47	0.39	0.45	0.15	0.28	0.3	0.02	0.4	0.2	0.24	0.04	0.09	0.11	0.31	0.15	0.46	0.27	0.12	0.17	0.48	0.13	0.23	0.17	0.57	0.11	0.15	0.33	0.67	0.42	0.58	0.25	0.75	0.3	0.7	0.27	0.73	0.4	0.6	0.31	0.69	0.38	0.62
BVRF2	0.4	0.6	0.06	0.13	0.12	0.35	0.06	0.29	0.5	0.38	0.13	0.07	0.26	0.11	0.56	0.25	0.23	0.13	0.08	0.08	0.25	0.21	0.37	0.18	0.23	0.16	0.4	0.18	0.25	0.19	0.4	0.21	0.21	0.2	0.8	0	1	0.21	0.79	0.5	0.5	0.3	0.7	0.65	0.35	0.22	0.78	0.22	0.78
BILF2	0.6	0.4	0.04	0.11	0.14	0.21	0.11	0.39	0.18	0.55	0.27	0.21	0.21	0.11	0.47	0.17	0.39	0.09	0.04	0.13	0.17	0.17	0.58	0.17	0.08	0.47	0.29	0.06	0.18	0.19	0.33	0.29	0.19	0.13	0.88	0.44	0.56	0.4	0.6	0.67	0.33	0.33	0.67	0.29	0.71	0.67	0.33	0.45	0.55
BALF4	0.52	0.48	0.03	0.05	0.23	0.27	0.18	0.23	0.3	0.39	0.3	0.11	0.3	0.11	0.48	0.08	0.29	0.12	0.12	0.08	0.31	0.3	0.34	0.25	0.11	0.19	0.46	0.17	0.18	0.12	0.43	0.18	0.26	0.31	0.69	0.57	0.43	0.45	0.55	0.26	0.74	0.4	0.6	0.29	0.71	0.31	0.69	0.2	0.8
average lytic	0.558409	0.419091	0.0593182	0.112273	0.131136	0.231136	0.0968182	0.369091	0.357727	0.454091	0.188182	0.180227	0.312955	0.11	0.397727	0.189773	0.239545	0.156136	0.103409	0.0981818	0.210682	0.253636	0.340455	0.243182	0.163409	0.174545	0.403409	0.202045	0.219773	0.195	0.485682	0.172955	0.147273	0.367045	0.610682	0.372273	0.582273	0.327273	0.672955	0.412727	0.5875	0.317273	0.660227	0.402727	0.5975	0.341818	0.658182	0.402273	0.598182
factored	1.11682	0.838182	0.118636	0.224545	0.262273	0.462273	0.193636	0.738182	0.715455	0.908182	0.376364	0.360455	0.625909	0.22	0.795455	0.379545	0.479091	0.312273	0.206818	0.196364	0.421364	0.507273	0.680909	0.486364	0.326818	0.349091	0.806818	0.404091	0.439545	0.39	0.971364	0.345909	0.294545	0.734091	1.22136	0.744545	1.16455	0.654545	1.34591	0.825455	1.175	0.634545	1.32045	0.805455	1.195	0.683636	1.31636	0.804545	1.19636
Difference from 1	-0.116818	0.161818	0.881364	0.775455	0.737727	0.537727	0.806364	0.261818	0.284545	0.0918182	0.623636	0.639545	0.374091	0.78	0.204545	0.620455	0.520909	0.687727	0.793182	0.803636	0.578636	0.492727	0.319091	0.513636	0.673182	0.650909	0.193182	0.595909	0.560455	0.61	0.0286364	0.654091	0.705455	0.265909	-0.221364	0.255455	-0.164545	0.345455	-0.345909	0.174545	-0.175	0.365455	-0.320455	0.194545	-0.195	0.316364	-0.316364	0.195455	-0.196364
	0.0136465	0.0261851	0.776802	0.60133	0.544242	0.289151	0.650222	0.0685488	0.0809661	0.00843058	0.388922	0.409018	0.139944	0.6084	0.0418388	0.384964	0.271346	0.472969	0.629137	0.645831	0.33482	0.24278	0.101819	0.263822	0.453174	0.423683	0.0373192	0.355108	0.314109	0.3721	0.000820041	0.427835	0.497666	0.0707076	0.0490019	0.065257	0.0270752	0.119339	0.119653	0.0304661	0.030625	0.133557	0.102691	0.0378479	0.038025	0.100086	0.100086	0.0382025	0.0385587
Difference all positive	0.116818	0.161818	0.881364	0.775455	0.737727	0.537727	0.806364	0.261818	0.284545	0.0918182	0.623636	0.639545	0.374091	0.78	0.204545	0.620455	0.520909	0.687727	0.793182	0.803636	0.578636	0.492727	0.319091	0.513636	0.673182	0.650909	0.193182	0.595909	0.560455	0.61	0.0286364	0.654091	0.705455	0.265909	0.221364	0.255455	0.164545	0.345455	0.345909	0.174545	0.175	0.365455	0.320455	0.194545	0.195	0.316364	0.316364	0.195455	0.196364
EBNA1,Cterm	0.75	0.25	0.14	0.21	0.21	0.29	0.07	0.07	0.63	0.13	0.25	0.25	0.19	0.25	0.31	0.05	0.2	0.15	0	0.5	0.1	0.25	0.31	0.34	0.09	0.4	0.3	0.3	0	0.31	0.44	0.06	0.19	0.6	0.4	0.5	0.5	0.56	0.44	0.4	0.6	0.3	0.7	0.68	0.32	0.52	0.48	0.5	0.5
EBNA2,part	1	0	0.07	0.19	0.22	0.15	0.26	0.11	0.5	0.33	0.17	0	0.36	0.36	0.27	0.13	0.06	0.44	0.06	0.06	0.25	0.27	0.17	0.5	0.06	0.2	0.35	0.3	0.15	0.18	0.27	0.55	0	1	0	0.88	0.13	0.75	0.25	0.6	0.4	0	1	0.6	0.4	0.67	0.33	0	1
EBNA3A	0.75	0.25	0.08	0.18	0.16	0.21	0.13	0.24	0.43	0.26	0.3	0.24	0.32	0.24	0.21	0.15	0.17	0.13	0.07	0.13	0.35	0.23	0.27	0.31	0.19	0.13	0.28	0.31	0.28	0.2	0.41	0.2	0.19	0.43	0.57	0.31	0.69	0.25	0.75	0.6	0.4	0.29	0.71	0.59	0.41	0.66	0.34	0.86	0.14
EBNA3B	0.63	0.38	0.14	0.17	0.17	0.09	0.15	0.28	0.44	0.24	0.32	0.22	0.26	0.17	0.35	0.2	0.21	0.2	0.11	0.2	0.08	0.27	0.26	0.36	0.11	0.23	0.18	0.32	0.27	0.25	0.38	0.23	0.14	0.67	0.33	0.5	0.5	0.37	0.63	0.45	0.55	0.44	0.56	0.57	0.43	0.47	0.53	0.3	0.7
EBNA3C	0.53	0.47	0.23	0.19	0.12	0.12	0.12	0.23	0.14	0.46	0.39	0.19	0.19	0.12	0.5	0.11	0.21	0.28	0.13	0.13	0.13	0.35	0.23	0.29	0.13	0.17	0.32	0.34	0.17	0.28	0.34	0.16	0.21	0.41	0.59	0.41	0.59	0.42	0.58	0.62	0.38	0.43	0.57	0.55	0.45	0.48	0.52	0.33	0.67
LMP1, part	0	0	0	0.18	0.18	0.18	0.18	0.27	0	0	0	0.67	0	0	0.33	0.45	0.18	0	0.09	0.09	0.18	0.45	0.09	0.36	0.09	0.57	0	0.14	0.29	0.33	0.33	0.33	0	0.5	0.5	0.43	0.57	0.2	0.8	0.43	0.57	1	0	0.26	0.74	0.6	0.4	0	1
average latent	0.61	0.225	0.11	0.186667	0.176667	0.173333	0.151667	0.2	0.356667	0.236667	0.238333	0.261667	0.22	0.19	0.328333	0.181667	0.171667	0.2	0.0766667	0.185	0.181667	0.303333	0.221667	0.36	0.111667	0.283333	0.238333	0.285	0.193333	0.258333	0.361667	0.255	0.121667	0.601667	0.398333	0.505	0.496667	0.425	0.575	0.516667	0.483333	0.41	0.59	0.541667	0.458333	0.566667	0.433333	0.331667	0.668333
factored	1.22	0.45	0.66	1.12	1.06	1.04	0.91	1.2	1.07	0.71	0.715	0.785	0.66	0.57	0.985	0.545	0.515	0.6	0.23	0.555	0.545	0.91	0.665	1.08	0.335	0.85	0.715	0.855	0.58	0.775	1.085	0.765	0.365	1.805	1.195	1.515	1.49	1.275	1.725	1.55	1.45	1.23	1.77	1.625	1.375	1.7	1.3	0.995	2.005
Difference from 1	-0.22	0.55	0.34	-0.12	-0.06	-0.04	0.09	-0.2	-0.07	0.29	0.285	0.215	0.34	0.43	0.015	0.455	0.485	0.4	0.77	0.445	0.455	0.09	0.335	-0.08	0.665	0.15	0.285	0.145	0.42	0.225	-0.085	0.235	0.635	-0.805	-0.195	-0.515	-0.49	-0.275	-0.725	-0.55	-0.45	-0.23	-0.77	-0.625	-0.375	-0.7	-0.3	0.005	-1.005
	0.0484	0.3025	0.1156	0.0144	0.0036	0.0016	0.0081	0.04	0.0049	0.0841	0.081225	0.046225	0.1156	0.1849	0.000225	0.207025	0.235225	0.16	0.5929	0.198025	0.207025	0.0081	0.112225	0.0064	0.442225	0.0225	0.081225	0.021025	0.1764	0.050625	0.007225	0.055225	0.403225	0.648025	0.038025	0.265225	0.2401	0.075625	0.525625	0.3025	0.2025	0.0529	0.5929	0.390625	0.140625	0.49	0.09	2.5e-05	1.01002
Difference all positive	0.22	0.55	0.34	0.12	0.06	0.04	0.09	0.2	0.07	0.29	0.285	0.215	0.34	0.43	0.015	0.455	0.485	0.4	0.77	0.445	0.455	0.09	0.335	0.08	0.665	0.15	0.285	0.145	0.42	0.225	0.085	0.235	0.635	0.805	0.195	0.515	0.49	0.275	0.725	0.55	0.45	0.23	0.77	0.625	0.375	0.7	0.3	0.005	1.005
[truncated: 11 more columns]

## Sheet: Lyt vs Lat (Akata)
Fig S5 Codon usage analysis
Akata
CODONS	TTT	TTC	TTA	TTG	CTT	CTC	CTA	CTG	ATT	ATC	ATA	GTT	GTC	GTA	GTG	TCT	TCC	TCA	TCG	AGT	AGC	CCT	CCC	CCA	CCG	ACT	ACC	ACA	ACG	GCT	GCC	GCA	GCG	TAT	TAC	CAT	CAC	CAA	CAG	AAT	AAC	AAA	AAG	GAT	GAC	GAA	GAG	TGT	TGC
Aminoacids	F	F	L	L	L	L	L	L	I	I	I	V	V	V	V	S	S	S	S	S	S	P	P	P	P	T	T	T	T	A	A	A	A	Y	Y	H	H	Q	Q	N	N	K	K	D	D	E	E	C	C
Lytic genes
BHRF1	2	0	1.154	1.385	0.923	0.231	0.231	2.077	1.091	0.273	1.636	1.333	0	1	1.667	0.8	0.8	1.6	0.4	1.2	1.2	2.667	0	1.333	0	1.429	0.571	2	0	0.4	2.4	0.8	0.4	1.6	0.4	1.333	0.667	0.667	1.333	0.667	1.333	0	0	0.5	1.5	1	1	1.333	0.667
BFLF2	1	1	0.167	0.5	0.5	1.5	0.833	2.5	0.167	2	0.833	0.381	1.333	0.762	1.524	1.091	1.636	1.091	0.364	0.364	1.455	0.235	2.353	0.706	0.706	0.5	2.75	0.5	0.25	0.632	2.316	0.842	0.211	0.75	1.25	0.933	1.067	0.4	1.6	0.923	1.077	0.769	1.231	0.727	1.273	0.588	1.412	0.833	1.167
BFLF1	0.917	1.083	0.353	0.353	0.706	1.676	0.529	2.382	0.857	1.821	0.321	0.296	1.333	0.296	2.074	0.857	2.229	0.514	0.343	0.343	1.714	0.444	1.556	1.444	0.556	0.457	2.171	0.457	0.914	0.3	2.7	0.5	0.5	0.353	1.647	0.353	1.647	0.4	1.6	0.778	1.222	0.952	1.048	0.571	1.429	0.737	1.263	0.5	1.5
BFRF1	1.286	0.714	0	0.364	0.364	1.455	0.364	3.455	1.667	1	0.333	0.308	1.231	0.154	2.308	1.235	1.235	0.882	1.235	0.529	0.882	1.647	1.647	0.235	0.471	0.222	1.333	0.667	1.778	0.545	2	0.364	1.091	0.571	1.429	0.364	1.636	0.6	1.4	0.222	1.778	0.5	1.5	0.875	1.125	0.762	1.238	0.5	1.5
BFRF2	0.889	1.111	0.387	1.645	0.581	1.355	0.194	1.839	0.545	1.909	0.545	0.744	0.558	0.372	2.326	1.071	2.25	0.429	0.857	0.214	1.179	1.083	1.5	0.667	0.75	0.545	1.273	0.727	1.455	0.825	2.159	0.127	0.889	1.125	0.875	0.615	1.385	0.556	1.444	0.667	1.333	0	2	0.9	1.1	0.308	1.692	0.692	1.308
BORF2	1.136	0.864	0.209	0.488	0.628	1.605	0.349	2.721	1.375	1.5	0.125	0.245	1.388	0.163	2.204	1.048	1.429	0.667	0.667	0.667	1.524	0.526	1.895	0.316	1.263	0.6	1.8	0.4	1.2	0.432	2.649	0.27	0.649	0.647	1.353	0.4	1.6	0.188	1.812	0.571	1.429	0.286	1.714	0.93	1.07	0.533	1.467	0.692	1.308
BaRF1	0.889	1.111	0.333	0.833	0.5	1.333	0.5	2.5	1.421	1.105	0.474	0.235	1.412	0.471	1.882	0	2.308	0	0	0.923	2.769	0.5	1.5	1	1	1	2	0.4	0.6	0.75	2.5	0.125	0.625	0.333	1.667	0.286	1.714	0.857	1.143	0.667	1.333	0	2	0.947	1.053	0.261	1.739	0.4	1.6
BMRF1	1.6	0.4	0.15	0.6	0.6	1.5	0.45	2.7	1.667	1	0.333	0.875	0.75	0.375	2	0.789	1.263	0.632	1.105	0.947	1.263	1.189	1.081	0.973	0.757	1.12	1.28	0.64	0.96	0.596	2.383	0.426	0.596	0.909	1.091	0.6	1.4	0.571	1.429	0.4	1.6	0.286	1.714	0.833	1.167	0.476	1.524	0.333	1.667
SM_BMLF1sndBSLF2_	1.231	0.769	0.133	0.4	0.533	1.333	1.067	2.533	1.333	1.333	0.333	0.667	1.167	0.167	2	0.783	1.174	1.304	0.261	0.522	1.957	0.923	1.949	0.513	0.615	0.588	1.882	0.941	0.588	0.19	1.905	1.143	0.762	0.545	1.455	0.462	1.538	0.706	1.294	0.267	1.733	0.381	1.619	0.696	1.304	0.727	1.273	0.364	1.636
BSLF1	1.171	0.829	0.173	0.173	0.462	1.846	0.635	2.712	0.774	1.839	0.387	0.254	1.46	0.254	2.032	0.407	1.729	0.712	1.22	0.305	1.627	0.286	2.071	0.714	0.929	0.421	1.825	0.632	1.123	0.48	2.4	0.373	0.747	0.615	1.385	0.727	1.273	0.5	1.5	0.8	1.2	0.522	1.478	0.722	1.278	0.455	1.545	0.593	1.407
BLLF3	0.727	1.273	0	0.529	0.706	2.118	0.529	2.118	0.3	2.4	0.3	0.471	1.412	0.235	1.882	1.143	1.143	0.286	0.857	1.143	1.429	0.364	2.182	0.727	0.727	0.222	2.444	0.667	0.667	0.571	2.857	0	0.571	0.444	1.556	0.5	1.5	0.154	1.846	0.571	1.429	0.222	1.778	0.364	1.636	0.2	1.8	1	1
BZLF1	1.429	0.571	0.522	0.783	0	0.783	0.783	3.13	1.2	0.6	1.2	1.067	0.533	0.533	1.867	2	0.8	1.6	1.2	0	0.4	1.677	0.258	1.806	0.258	2	0.8	1.2	0	1.6	0.933	1.333	0.133	1.143	0.857	1	1	1	1	1.333	0.667	0.889	1.111	0.714	1.286	1.231	0.769	0.4	1.6
BRLF1	1.1	0.9	0.218	0.655	0.436	1.2	0.873	2.618	0.875	1	1.125	0.364	1.091	0.364	2.182	0.778	1.778	0.333	0.444	1	1.667	0.981	1.736	0.604	0.679	0.889	1.667	1.111	0.333	0.471	2.51	0.549	0.471	0.2	1.8	0.941	1.059	0.4	1.6	0.7	1.3	0.312	1.688	0.688	1.312	0.894	1.106	0.833	1.167
BRRF1	0.857	1.143	0.522	0.261	0.391	2.217	0.522	2.087	0.706	1.412	0.882	0.222	1.778	0.667	1.333	1.043	2.087	0	0.261	1.043	1.565	0.923	1.538	1.231	0.308	0.308	1.538	0.923	1.231	0.696	2.609	0.348	0.348	0.571	1.429	0.571	1.429	0.4	1.6	0.8	1.2	0.667	1.333	0.556	1.444	0.923	1.077	0.25	1.75
BKRF4	1	1	0	1.5	0.75	0.75	0	3	2	1	0	1.143	1.714	0.571	0.571	1.459	0.649	1.459	0.811	0.649	0.973	0.941	1.294	1.176	0.588	0.923	1.846	0.615	0.615	0.727	1.818	1.091	0.364	0	2	1	1	0.5	1.5	1.429	0.571	0.8	1.2	0.737	1.263	0.6	1.4	0	2
BBLF4	0.684	1.316	0.152	0	0.38	2.658	0.684	2.127	0.828	1.345	0.828	0.194	1.806	0.258	1.742	0.667	1.778	0.778	0.778	0.222	1.778	0.205	2.359	0.308	1.128	0.4	2.267	0.333	1	0.529	2.588	0.294	0.588	0.706	1.294	0.455	1.545	0.333	1.667	0.545	1.455	0.385	1.615	0.474	1.526	0.364	1.636	0.19	1.81
BBLF2andBBLF3	1	1	0.148	0.444	0.667	2.074	0.519	2.148	0.857	2	0.143	0.727	1.364	0.182	1.727	1	1.429	0.714	1.143	0.429	1.286	0.64	2	0.48	0.88	0.762	2	0.571	0.667	0.563	2.197	0.451	0.789	0.941	1.059	0.4	1.6	0.75	1.25	0.25	1.75	0.667	1.333	0.744	1.256	0.39	1.61	0.333	1.667
BGLF5	1.36	0.64	0.154	0.615	0.769	2	0.462	2	1.5	0.923	0.577	0.229	1.486	0.229	2.057	1.35	1.8	0.9	0.75	0.45	0.75	0.516	1.677	1.032	0.774	0.923	1.692	0.308	1.077	0.593	1.778	0.444	1.185	0.5	1.5	0.5	1.5	0.769	1.231	1.176	0.824	0.762	1.238	0.4	1.6	0.167	1.833	0.615	1.385
BGLF4	1.1	0.9	0.113	1.132	0.453	1.811	0.113	2.377	1.615	1.154	0.231	0.174	0.87	0.348	2.609	0.75	1.312	0	1.312	1.125	1.5	0.833	1.5	1	0.667	0.545	1.636	0.364	1.455	0.8	1.92	0.64	0.64	1.1	0.9	0.588	1.412	0.267	1.733	0.5	1.5	0.526	1.474	0.875	1.125	0.444	1.556	0.667	1.333
BDLF4	1.333	0.667	0.522	0.522	0.261	1.565	0.261	2.87	0.75	2.25	0	0.211	1.684	0.421	1.684	0.333	2.667	0.667	0.333	0.667	1.333	1.667	0.667	0.333	1.333	0.667	1.667	1.333	0.333	0.364	3.273	0	0.364	0.75	1.25	0.889	1.111	0.8	1.2	1.333	0.667	0.5	1.5	1.091	0.909	0.133	1.867	0.444	1.556
BcRF1	0.811	1.189	0.194	0.452	0.516	1.161	0.968	2.71	0.568	1.865	0.568	0.435	0.957	0.348	2.261	0.842	1.789	0.737	0.421	0.632	1.579	0.692	1.692	0.615	1	0.444	1.956	0.8	0.8	0.83	2.264	0.377	0.528	0.444	1.556	0.643	1.357	0.5	1.5	0.606	1.394	0.64	1.36	0.667	1.333	0.375	1.625	0.522	1.478
BXLF1	1.259	0.741	0.545	1.2	0.764	0.764	0.764	1.964	1.588	0.706	0.706	0.947	0.737	0.632	1.684	1.592	0.98	0.612	0.49	0.98	1.347	1.073	1.366	0.78	0.78	0.8	1.6	0.8	0.8	0.8	2.08	0.64	0.48	0.769	1.231	1.1	0.9	0.476	1.524	1.222	0.778	0.457	1.543	0.909	1.091	0.667	1.333	1.286	0.714
BVRF1	0.818	1.182	0.225	0.225	0.525	1.35	0.525	3.15	0.474	2.053	0.474	0.267	1.067	0.4	2.267	0.714	2	1.429	0.857	0	1	0.465	2.14	0.744	0.651	0.167	1.5	0.833	1.5	0.406	2.145	0.348	1.101	0.571	1.429	0.4	1.6	0.222	1.778	0.476	1.524	0.333	1.667	0.32	1.68	0.414	1.586	1	1
BALF5	0.958	1.042	0	0.286	0.114	2.229	0.457	2.914	0.702	1.979	0.319	0.154	1.333	0.103	2.41	0.211	2.211	0.526	0.947	0.316	1.789	0.769	2	0.615	0.615	0	1.714	0.653	1.633	0.222	3.067	0.267	0.444	0.359	1.641	0.593	1.407	0.421	1.579	0.308	1.692	0.208	1.792	0.491	1.509	0.23	1.77	0.552	1.448
BALF2	1.043	0.957	0.212	0.212	0.478	1.168	0.425	3.504	0.568	1.946	0.486	0.198	1.284	0.099	2.42	0.506	1.229	0.434	1.301	0.217	2.313	0.232	2.087	0.58	1.101	0.381	2.476	0.19	0.952	0.294	2.385	0.183	1.138	0.286	1.714	0.3	1.7	0.085	1.915	0.298	1.702	0.143	1.857	0.28	1.72	0.2	1.8	0.345	1.655
BALF1	0.75	1.25	0	0.5	0	1.75	0	3.75	0	3	0	0	0.941	0.235	2.824	1.5	1	0	1.5	0	2	0.444	0.889	1.333	1.333	0.5	1	1.5	1	0.19	2.286	0.381	1.143	0.2	1.8	0	2	0	2	0	2	0.667	1.333	0.615	1.385	0	2	0	2
BARF1	0.833	1.167	0.273	0.818	0.818	1.364	0.273	2.455	0.857	1.714	0.429	0.96	1.44	0.16	1.44	1.875	1.5	0.375	0.375	0.375	1.5	0.615	1.846	1.538	0	0.615	2.769	0.308	0.308	1.25	1.75	0.75	0.25	0.5	1.5	0.4	1.6	0.286	1.714	1	1	0.667	1.333	0.857	1.143	0.533	1.467	0.5	1.5
BNRF1	1	1	0.039	0.745	0.471	1.255	0.588	2.902	1.184	1.579	0.237	0.652	0.913	0.13	2.304	0.702	1.723	0.766	0.894	0.574	1.34	0.44	1.626	0.879	1.055	0.29	1.739	0.696	1.275	0.469	1.969	0.75	0.812	0.688	1.312	0.588	1.412	0.467	1.533	0.585	1.415	0.261	1.739	0.727	1.273	0.371	1.629	0.56	1.44
BFRF3	1.667	0.333	0	0.5	1	1.5	0	3	1.5	0	1.5	0.889	0.889	0.889	1.333	1.2	1.5	1.5	0.3	0.9	0.6	0.667	2.333	0.333	0.667	1.455	1.818	0	0.727	0.727	1.939	0.727	0.606	0	2	1	1	0.667	1.333	1.5	0.5	0.8	1.2	1	1	0.4	1.6	0	2
BORF1	0.818	1.182	0.182	0	0.182	0.909	0.727	4	0.8	1.6	0.6	0.364	1.818	0.242	1.576	0.774	1.935	0.194	0.581	0.774	1.742	0.909	1.455	0.364	1.273	0.75	1.75	0.25	1.25	0.457	2.171	0.343	1.029	1.333	0.667	0.25	1.75	0.4	1.6	1.091	0.909	0.333	1.667	0.4	1.6	0.429	1.571	1	1
BMRF2	1.067	0.933	0.105	0.737	0.526	1.684	0.105	2.842	1.2	1.65	0.15	0.457	1.486	0.457	1.6	1.4	1.6	0.4	1	0	1.6	0.286	2	0.571	1.143	0.444	2.222	0.667	0.667	0.571	2.514	0.571	0.343	0.5	1.5	1.091	0.909	0.5	1.5	0.4	1.6	0.444	1.556	2	0	0.667	1.333	0.889	1.111
BSRF1	1.333	0.667	0.261	0.522	0.522	2.087	0.261	2.348	0	2.571	0.429	0.6	1	0.2	2.2	0.75	0.375	1.5	1.5	0	1.875	1.111	1.778	0.222	0.889	0	2	0	2	0.348	2.957	0.174	0.522	1.333	0.667	0	2	0.444	1.556	1.667	0.333	0.333	1.667	0.6	1.4	0	2	0.5	1.5
BLRF1	1.143	0.857	0.375	0.375	1.125	0.75	0.375	3	0.75	1.5	0.75	0	2.286	0	1.714	0.667	2.667	0.667	0.667	0.667	0.667	0.8	0.8	0.8	1.6	0.4	1.2	1.2	1.2	0.75	1.75	0.5	1	0	2	0	0	0	2	0.5	1.5	0	2	0.667	1.333	2	0	1	1
BLRF2	0	0	0	2.182	0.545	1.091	0	2.182	2.4	0	0.6	1.333	0.667	1	1	3	0.75	1.125	0.375	0	0.75	2	0.333	1	0.667	0.444	1.778	0.889	0.889	1.647	1.647	0.471	0.235	0	0	0	0	1.111	0.889	1.333	0.667	0.727	1.273	0.333	1.667	1.091	0.909	2	0
gp350_BLLF1	1.333	0.667	0.462	0.692	0.923	1.038	0.692	2.192	1.286	0.964	0.75	0.8	0.945	0.655	1.6	0.903	0.774	1.29	0.516	1.032	1.484	0.527	1.319	1.802	0.352	0.541	1.73	1.216	0.514	0.6	1.4	1.467	0.533	0.6	1.4	1.294	0.706	1.083	0.917	1.25	0.75	0.917	1.083	1.188	0.812	0.897	1.103	0.909	1.091
BZLF2	1.571	0.429	0.8	0.8	1.2	0.4	1.2	1.6	2	1	0	1.167	0.833	0.833	1.167	0.5	0.5	2.5	0.5	1	1	0.421	1.053	1.895	0.632	0.632	1.474	1.474	0.421	0.333	2	1.333	0.333	1.385	0.615	1	1	1.143	0.857	0.909	1.091	1.231	0.769	1.5	0.5	0.444	1.556	1.455	0.545
BRRF2	1.467	0.533	1.065	1.161	1.161	0.774	0.194	1.645	1.143	1.143	0.714	1.765	1.059	0.471	0.706	1.138	2.483	0.621	0.414	0.517	0.828	1.026	1.436	1.231	0.308	0.615	1.385	0.769	1.231	1	1.833	1	0.167	1	1	0.667	1.333	0.522	1.478	1	1	0.625	1.375	1.161	0.839	0.774	1.226	1	1
BKRF2	1.143	0.857	0.857	0.571	0.857	1.714	0	2	1.5	1.5	0	0.4	2	0.4	1.2	0.375	1.5	1.125	0	0.375	2.625	1.333	0	2.667	0	0.5	2	1	0.5	0.8	1.6	1.2	0.4	0	2	1	1	0.5	1.5	0.8	1.2	0	2	0	2	1	1	1.2	0.8
BBRF1	0.909	1.091	0.31	0.31	0.414	1.552	0.828	2.586	0.316	2.053	0.632	0.4	1	0.1	2.5	0.778	1.556	0.444	1.111	0.556	1.556	0.774	1.935	0.258	1.032	0.308	1.846	0.308	1.538	0.17	2.383	0.681	0.766	0.417	1.583	1.143	0.857	0.261	1.739	0.24	1.76	0.267	1.733	0.6	1.4	0.537	1.463	0.6	1.4
BBRF2	1.091	0.909	0.146	0.585	0.293	1.61	0.146	3.22	0.667	1.333	1	0.25	1.75	0.25	1.75	0.522	2.087	0.522	1.043	0.783	1.043	0.364	2.909	0.364	0.364	0.286	2.571	0.286	0.857	0.25	3.25	0.25	0.25	0.286	1.714	0.6	1.4	0.444	1.556	0.588	1.412	0.375	1.625	0.615	1.385	0.429	1.571	0	2
BBRF3	0.903	1.097	0.122	0.49	0.612	1.224	0.367	3.184	0.36	2.04	0.6	0.435	1.826	0	1.739	0.811	2.27	0.973	1.297	0	0.649	0.545	2.182	0.182	1.091	0.48	1.28	0.48	1.76	0.138	2.897	0.552	0.414	0.316	1.684	0	2	0.286	1.714	0.462	1.538	0.5	1.5	0.222	1.778	0.143	1.857	0.222	1.778
BGRF1andBDRF1	1.2	0.8	0.395	0.474	0.711	1.658	0.632	2.132	0.659	2.195	0.146	0.4	1.28	0.56	1.76	0.716	1.612	0.537	0.537	0.806	1.791	0.429	2.286	0.571	0.714	0.314	2.431	0.549	0.706	0.632	2.526	0.421	0.421	0.842	1.158	0.455	1.545	0.387	1.613	0.48	1.52	0.364	1.636	0.412	1.588	0.71	1.29	0.308	1.692
BGLF2	1.231	0.769	0.176	0.353	0.529	1.059	0.353	3.529	0.6	1.8	0.6	0.625	1	0.625	1.75	1.412	0.353	1.765	0.353	0.353	1.765	1.077	1.385	1.231	0.308	0.5	2	0.875	0.625	0.615	2.308	0.769	0.308	0.769	1.231	0.857	1.143	0.667	1.333	0.667	1.333	1	1	1.167	0.833	0.769	1.231	0.833	1.167
BGLF1	1	1	0	0.625	0.875	1.75	0.625	2.125	1.5	1	0.5	1.222	1	0.111	1.667	1.235	1.235	0.529	0.706	1.235	1.059	0.8	1.714	1.143	0.343	0.714	1.286	1	1	1.214	1.786	0.643	0.357	1.167	0.833	0.667	1.333	0.667	1.333	0.889	1.111	1	1	0.8	1.2	0.471	1.529	0.222	1.778
BDLF3	2	0	0.261	0.522	1.043	1.304	0.783	2.087	0.667	1.333	1	0.8	1.333	0	1.867	0.857	2.143	0.214	1.071	0.643	1.071	0.923	0.923	1.846	0.308	0.828	1.379	1.034	0.759	1.12	1.76	0.96	0.16	0	2	0	2	0	2	0.727	1.273	0.571	1.429	0.5	1.5	0.4	1.6	2	0
BDLF2	1.182	0.818	0.444	1.111	1.333	1.333	0.889	0.889	1.286	1.714	0	0.513	1.436	0.308	1.744	1	1.25	1	0.5	0.5	1.75	1.032	0.774	1.29	0.903	0.571	2.429	0.571	0.429	1.048	1.619	0.571	0.762	1.429	0.571	0.833	1.167	0.545	1.455	1.059	0.941	0.308	1.692	1.25	0.75	0.643	1.357	0.6	1.4
BDLF1	1.25	0.75	0.522	1.304	0.391	1.174	0.261	2.348	1.286	0.643	1.071	0.828	0.414	0.276	2.483	1.909	1.364	1.091	0	1.091	0.545	0.5	2	0.5	1	0.5	2.25	0.25	1	0.444	2.222	0.889	0.444	0.154	1.846	1.2	0.8	0.308	1.692	1.111	0.889	0.286	1.714	1.111	0.889	0	2	0	2
BcLF1	1.099	0.901	0.05	0.298	0.645	1.736	0.397	2.876	1.113	1.597	0.29	0.639	0.874	0.303	2.185	0.837	1.953	0.628	0.419	0.558	1.605	0.389	1.889	0.667	1.056	0.762	2.048	0.524	0.667	0.481	2.647	0.451	0.421	0.821	1.179	0.511	1.489	0.34	1.66	0.738	1.262	0.39	1.61	0.716	1.284	0.405	1.595	0.778	1.222
BTRF1	1	1	0	0.383	0.638	1.532	0.638	2.809	0.8	1.9	0.3	0.129	1.806	0.645	1.419	0.774	2.129	0.581	0.968	0.387	1.161	0.667	2.222	0.444	0.667	0.381	2.857	0.571	0.19	0.485	2.545	0.727	0.242	0.889	1.111	0.5	1.5	0.667	1.333	0.727	1.273	0.5	1.5	1.091	0.909	0.364	1.636	0.8	1.2
BXLF2	1.576	0.424	0.182	0.727	0.727	1.091	0.424	2.848	1.182	1.364	0.455	1.132	1.208	0.075	1.585	1.222	1.444	0.222	0.556	0.667	1.889	0.615	1.846	1.077	0.462	0.653	1.878	0.49	0.98	0.667	2.296	0.444	0.593	0.667	1.333	0.842	1.158	0.5	1.5	0.6	1.4	0.533	1.467	0.8	1.2	0.619	1.381	0.769	1.231
BXRF1	1.8	0.2	0	0.75	0.75	1.688	0.75	2.062	1.5	1.5	0	0.533	1.067	1.067	1.333	1.059	2.471	0	0.353	0.706	1.412	0.4	2.4	0.4	0.8	0.889	1.556	0	1.556	0.923	1.231	0.769	1.077	1	1	0.4	1.6	0.667	1.333	0.4	1.6	0.5	1.5	1.143	0.857	1	1	1.25	0.75
BVRF2	1.412	0.588	0.214	0.643	0.536	1.5	0.536	2.571	0.8	1.4	0.8	0	1.778	0.148	2.074	1.227	2.045	0.818	0.545	0.273	1.091	0.75	1.5	0.7	1.05	0.242	2.424	0.606	0.727	0.507	2.085	0.732	0.676	0.091	1.909	0.167	1.833	0.214	1.786	0.769	1.231	0.32	1.68	0.533	1.467	0.815	1.185	0.4	1.6
BILF2	1.2	0.8	0.462	0.692	0.923	1.154	0.692	2.077	0.231	1.846	0.923	0.87	0.87	0.348	1.913	1.667	1.667	0.333	0.333	0.667	1.333	1	2	0.75	0.25	1.185	1.778	0.593	0.444	0.941	1.647	0.941	0.471	0.286	1.714	1.333	0.667	1.333	0.667	1.286	0.714	0.8	1.2	1	1	1.333	0.667	0.8	1.2
BALF4	0.821	1.179	0.333	0.583	0.333	1.167	0.75	2.833	0.805	1.683	0.512	0.421	1.263	0.14	2.175	0.375	2.156	0.656	0.75	0.281	1.781	0.476	2.286	0.571	0.667	0.593	2.222	0.494	0.691	0.19	2.349	0.444	1.016	0.323	1.677	0.714	1.286	0.489	1.511	0.429	1.571	0.364	1.636	0.4	1.6	0.533	1.467	0.182	1.818
average lytic	1.15843	0.841566	0.275887	0.660566	0.62434	1.44396	0.500434	2.60808	1.01547	1.51009	0.531075	0.579717	1.24396	0.377962	1.87398	1.01234	1.61787	0.767585	0.707943	0.577491	1.43002	0.807509	1.64466	0.878509	0.744717	0.617075	1.86392	0.691792	0.902679	0.633642	2.24911	0.600868	0.591792	0.626943	1.37306	0.631415	1.33085	0.517358	1.52038	0.768226	1.26951	0.496038	1.50396	0.762623	1.27511	0.582189	1.45555	0.668943	1.36879
SD	0.337696	0.320188	0.257837	0.40654	0.282032	0.461799	0.286077	0.571301	0.51477	0.592797	0.375053	0.389443	0.43102	0.263512	0.452907	0.501856	0.57674	0.5107	0.383374	0.34883	0.486804	0.469747	0.620691	0.509632	0.356362	0.356382	0.479161	0.392616	0.453574	0.328478	0.478117	0.334705	0.286581	0.409545	0.441418	0.362256	0.426708	0.282805	0.282805	0.370683	0.370683	0.280387	0.339494	0.340715	0.340715	0.35956	0.35956	0.44444	0.44444
Latent genes
EBNA2	1.2	0.8	0.789	0.789	1.263	0.947	1.579	0.632	1.8	0.8	0.4	1.053	1.053	1.053	0.842	0.615	0.923	2.308	0.308	0.923	0.923	0.859	0.889	2.015	0.237	0.75	1.25	1.375	0.625	0.889	1.111	1.778	0.222	1.556	0.444	1.714	0.286	1.357	0.643	1	1	0.333	1.667	0.957	1.043	1.2	0.8	1	1
EBNA3A	1.407	0.593	0.667	1.429	0.857	1.333	0.571	1.143	1.452	0.871	0.677	1.125	0.938	1	0.938	0.724	1.138	0.931	0.31	0.931	1.966	0.976	1.236	0.976	0.813	0.72	1.28	1.12	0.88	0.92	1.563	0.92	0.598	1.053	0.947	1.167	0.833	0.629	1.371	0.933	1.067	0.667	1.333	1.24	0.76	0.933	1.067	1.6	0.4
EBNA3B	1.176	0.824	0.818	1	1	0.545	0.909	1.727	1.35	0.75	0.9	0.923	1	0.692	1.385	1.18	1.279	1.18	0.689	1.18	0.492	1.085	1.051	1.424	0.441	0.918	0.721	1.311	1.049	1.056	1.5	0.889	0.556	1.333	0.667	1	1	0.719	1.281	0.9	1.1	0.857	1.143	1.111	0.889	0.939	1.061	0.6	1.4
EBNA3C	1.053	0.947	1.154	1.038	0.808	0.923	0.692	1.385	0.808	1.154	1.038	0.64	0.8	0.48	2.08	1.047	1.047	1.674	0.628	0.907	0.698	0.987	0.987	1.36	0.667	0.769	1.385	1.231	0.615	1.129	1.365	0.894	0.612	0.645	1.355	0.933	1.067	0.734	1.266	1.304	0.696	0.87	1.13	1.148	0.852	0.873	1.127	0.833	1.167
EBNA1noGlyAla	1.5	0.5	0.8	1.2	1.2	1.6	0.8	0.4	2	0.333	0.667	0.941	0.941	0.941	1.176	0.643	1.071	1.286	0	2.571	0.429	0.976	1.073	1.561	0.39	1.231	0.923	1.846	0	1.2	1.6	0.6	0.6	1.2	0.8	1.143	0.857	1.167	0.833	0.857	1.143	0.769	1.231	1.304	0.696	1.12	0.88	0.667	1.333
LMP1	0.727	1.273	0.25	0.667	1.583	1.833	0.917	0.75	0.955	1.909	0.136	1.714	1.143	0	1.143	2.333	2	0	0.333	0.667	0.667	1.444	0.556	1.444	0.556	2.133	1.067	0.267	0.533	1.412	1.647	0.471	0.471	1.333	0.667	0.571	1.429	0.833	1.167	0.842	1.158	2	0	0.667	1.333	1	1	0.667	1.333
LMP2A	0.947	1.053	0.255	1.021	1.021	1.149	0.83	1.723	1.826	0.652	0.522	1.333	0.727	0.727	1.212	1.895	0.632	0.947	0.632	1.263	0.632	0.706	1.059	1.647	0.588	1.059	1.176	1.294	0.471	1.083	1.083	1.167	0.667	0.941	1.059	0	2	1.8	0.2	0.933	1.067	0.667	1.333	0.8	1.2	1.2	0.8	0.533	1.467
average latent	1.14429	0.855714	0.676143	1.02057	1.10457	1.19	0.899714	1.10857	1.45586	0.924143	0.62	1.10414	0.943143	0.699	1.25371	1.20529	1.15571	1.18943	0.414286	1.206	0.829571	1.00471	0.978714	1.48957	0.527429	1.08286	1.11457	1.20629	0.596143	1.09843	1.40986	0.959857	0.532286	1.15157	0.848429	0.932571	1.06743	1.03414	0.965857	0.967	1.033	0.880429	1.11957	1.03243	0.967571	1.03786	0.962143	0.842857	1.15714
SD	0.245253	0.245253	0.301328	0.232494	0.247924	0.405329	0.299479	0.49213	0.41975	0.462115	0.28052	0.316726	0.132278	0.340562	0.375919	0.617527	0.39202	0.65854	0.229581	0.58588	0.48659	0.211066	0.197687	0.291028	0.175752	0.4619	0.212628	0.438613	0.307496	0.163582	0.21452	0.394912	0.138358	0.278366	0.278366	0.494951	0.494951	0.396849	0.396849	0.145986	0.145986	0.486576	0.486576	0.216998	0.216998	0.124618	0.124618	0.341195	0.341195
[truncated: 10 more columns]
