# Supplementary material for: Sequence Variation of Epstein-Barr Virus: Viral Types, Geography, Codon Usage, and Diseases
Source: J Virol. 2018 Oct 29;92(22):e01132-18. doi: 10.1128/JVI.01132-18 (PMC6206488; doi:10.1128/JVI.01132-18)
Supplement: Supplemental file 6 [file zjv021183971sd6.xlsx]

## Sheet: Sheet1
Categories of 241 EBV Genomes			Table S1 - list of EBV strains, accession numbers and sample details
												source of	Accession	Geographical Colour	Ethnicity Tag
					Chosen as T1		EBV from			Insertion in		BART	number EBV	Europe/Australia	GE
Seq# (of 241)	Sample Name	Collected (ethnicity)	Geog Tag	Ethnicity	Representative of	Sample type	Cancer/Normal	Type2/Type1	Type Tag	BART region (bp)		cluster 2	genome	USA	GU
1	AFB1	Unknown	GX	GX		LCL	X	Type2	T2			LN827554	LN827554	Asia	GA
2	AG876	West Africa	GF	GF		BL cell line	C	Type2	T2	73		NC009334	NC009334	South America	GS
3	AH Saliva 8192	Taiwan	GA	GA	Taiwan	Saliva	N					KY973508	MG298823	Indonesia	GI
4	AH Saliva 8471	Taiwan	GA	GA	Taiwan	Saliva	N					KY973544	MG298824	Papua New Guinea	GP
5	AH Saliva 8489	Taiwan	GA	GA	Taiwan	Saliva	N			71		KY973520	MG298825	Africa	GF
6	AH Saliva 9077	Taiwan	GA	GA	Taiwan	Saliva	N					KY973502	MG298826	India, Pakistan, Sri Lanka	GN
7	AH Saliva 9316	Taiwan	GA	GA		Saliva	N	Type2	T2	71		KY973518	MG298827
8	Akata	Japan	GA	GA	Japan	BL cell line	C					KC207813	KC207813
9	BL36	Africa	GF	GF		BL cell line	C	Recombinant	T0			LN827557	LN827557
10	BL37	Africa	GF	GF	Africa	BL cell line	C					LN827526	LN827526	Type tag
11	C666.1	China	GA	GA	China	NPC	C					KC617875	KC617875	Recombinant	T0
12	CCH	Brazil	GS	GS	Brazil	BL tumour biopsy	C					KP968257	KP968257	Type 1	T1
13	Cheptages	Africa	GF	GF		BL cell line	C	Type2	T2			LN827556	LN827556	Type 2	T2
14	CV-ARG	Argentina	GS	GS	Argentina	BL tumour biopsy	C					KR063343	KR063343
15	D3201.2	China	GA	GA	China	NPC biopsy	C					LN827549	LN827549
16	Daudi	Africa	GF	GF	Africa	BL cell line	C					LN827545	LN827545
17	DF Tonsil T47	Argentina	GS	GS	Argentina	Tonsil biopsy, B lymphoma (medical record)	C					KY973478	MG298828
18	DF Tonsil T49	Argentina	GS	GS	Argentina	Tonsil biopsy, BL (histological diagnosis)	C					KY973479	MG298829
19	ebv13	England	GE	GE	England	Blood, kidney transplant	N						LS992244.1
20	ebv14	England	GE	GE	England	Blood, solid organ transplant	N						LS992247.1
21	ebv15	England	GE	GE	England	Blood, solid organ transplant	N						LS992245.1
22	ebv16	England	GE	GE		Blood, solid organ transplant	N	Type 2	T2				LS992246.1
23	ebv17	England	GE	GE	England	Blood, solid organ transplant	N						LS992277.1
24	ebv19	England	GE	GE	England	Blood, solid organ transplant	N						LS992249.1
25	ebv21	England	GE	GE	England	Blood, solid organ transplant	N						LS992248.1
26	ebv22	England	GE	GE	England	Blood, solid organ transplant	N						LS992250.1
27	ebv23	England	GE	GE	England	Blood, solid organ transplant	N						LS992253.1
28	ebv25	England	GE	GE	England	Blood, solid organ transplant	N						LS992251.1
29	ebv27	England	GE	GE	England	Blood, solid organ transplant	N						LS992252.1
30	ebv30	England	GE	GE	England	Blood, solid organ transplant	N						LS992255.1
31	ebv31	England	GE	GE	England	Blood, solid organ transplant	N						LS992254.1
32	ebv6	England	GE	GE	England	Blood, solid organ transplant	N						LS992239.1
33	ebv7	England	GE	GE	England	Blood, solid organ transplant	N						LS992242.1
34	ebv8	England	GE	GE	England	Blood, solid organ transplant	N						LS992276.1
35	ebv9	England	GE	GE	England	Blood, solid organ transplant	N						LS992243.1
36	EBVaGC1	China	GA	GA	China	Gastric carcinoma	C					KT273942	KT273942
37	EBVaGC2	China	GA	GA	China	Gastric carcinoma	C					KT273943	KT273943
38	EBVaGC3	China	GA	GA	China	Gastric carcinoma	C					KT254013	KT254013
39	EBVaGC4	China	GA	GA	China	Gastric carcinoma	C					KT273944	KT273944
40	EBVaGC5	China	GA	GA	China	Gastric carcinoma	C					KT273945	KT273945
41	EBVaGC6	China	GA	GA	China	Gastric carcinoma	C			71		KT273946	KT273946
42	EBVaGC7	China	GA	GA	China	Gastric carcinoma	C					KT273947	KT273947
43	EBVaGC8	China	GA	GA	China	Gastric carcinoma	C					KT273948	KT273948
44	EBVaGC9	China	GA	GA	China	Gastric carcinoma	C					KT273949	KT273949
45	FNR	Brazil	GS	GS		BL tumour biopsy	C					KR063345	KR063345
46	GD1	China	GA	GA	China	NPC patient - saliva to cord LCL	C					AY961628	AY961628
47	GD2	China	GA	GA	China	NPC tumour biopsy	C					HQ020558	HQ020558
48	GK Akuba	Nairobi	GF	GF	Nairobi	BL cell line	C					KY973440	MG298830
49	GK BL16	Africa	GF	GF		BL cell line	C	Type2	T2			KY973430	MG298831
50	GK BL18	N.Africa	GF	GF	N.Africa	BL cell line	C					KY973461	MG298832
51	GK BL36	N.Africa	GF	GF	N.Africa	BL cell line	C					LN827557	LN827557
52	GK BL42	N.Africa	GF	GF	N.Africa	BL cell line	C					KY973489	MG298834
53	GK BL44	N.Africa	GF	GF	N.Africa	BL cell line	C					KY973490	MG298835
54	GK BL60	N.Africa	GF	GF	N.Africa	BL cell line	C					KY973451	MG298836	MG298833
55	GK BL67	France	GE	GE	France	BL cell line	C					KY973492	MG298837
56	GK BL72	N.Africa	GF	GF	N.Africa	BL cell line	C					KY973429	MG298838
57	GK Farage	USA?	GU	GU		BL cell line	C					KY973445	MG298839
58	GK LY47	Uganda	GF	GF	Uganda	BL cell line	C					KY973469	MG298840
59	GK LY65	Uganda	GF	GF	Uganda	BL cell line	C					KY973413	MG298841
60	GK PUT	Africa	GF	GF		BL cell line (P3HR1 derivative)	C	Type2	T2			KY973506	MG298842
61	GK RUDU	Africa	GF	GF	Africa	BL cell line (Raji derivative)	C					KY973517	MG298843
62	H002213	Ghana	GF	GF	Ghana	BL tumour biopsy	C					KP968264	KP968264
63	H018436D	Ghana	GF	GF	Ghana	BL tumour biopsy	C					KP968262	KP968262
64	H03753A	Ghana	GF	GF	Ghana	BL tumour biopsy	C					KR063342	KR063342
65	H058015C	Ghana	GF	GF	Ghana	BL tumour biopsy	C					KP968263	KP968263
66	HKN14	Hong Kong	GA	GA	Hong Kong	NPC biopsy	C			71			LN824209
67	HKN15	Hong Kong	GA	GA	Hong Kong	NPC biopsy	C					LN827547	LN827547
68	HKN19	Hong Kong	GA	GA	Hong Kong	NPC biopsy	C					LN824224	LN824224
69	HKNPC1	Hong Kong	GA	GA	Hong Kong	NPC biopsy	C					JQ009376	JQ009376
70	HL01	UK	GE	GE	UK	Hodgkin's lymphoma	C					LN824226	LN824226
71	HL02	UK	GE	GE	UK	Hodgkin's lymphoma	C					LN827546	LN827546
72	HL04	UK	GE	GE	UK	Hodgkin's lymphoma	C					LN827564	LN827564
73	HL05	UK	GE	GE	UK	Hodgkin's lymphoma	C					LN824204	LN824204
74	HL08	UK	GE	GE	UK	Hodgkin's lymphoma	C					LN824225	LN824225
75	HL09	UK	GE	GE	UK	Hodgkin's lymphoma	C					LN827522	LN827522
76	HL11	UK	GE	GE	UK	Hodgkin's lymphoma	C					LN827524	LN827524
77	HU11393	Ghana	GF	GF	Ghana	BL tumour biopsy	C					KP968261	KP968261
78	IMS Saliva 10	England	GE	GE	England	Saliva healthy donor	N					KY973439	MG298844
79	IMS Saliva 12	England (S.Korea)	GE	GA	England (S.Korea)	Saliva healthy donor	N					KY973503	MG298845
80	IMS Saliva 120	England (Chinese)	GE	GA	England (Chinese)	Saliva healthy donor	N					KY973522	MG298846
81	IMS Saliva 162	England	GE	GE	England	Saliva healthy donor	N					KY973428	MG298847
82	IMS Saliva 170	England (Sri Lanka)	GE	GN	Indian + Sri Lanka	Saliva healthy donor	N					KY973464	MG298848
83	IMS Saliva 177	England (Indian)	GE	GN	Indian	Saliva healthy donor	N					KY973407	MG298849
84	IMS Saliva 193	England (Scotland)	GE	GE	England (Scotland)	Saliva healthy donor	N					KY973493	MG298850
85	IMS Saliva 204	England (Spain)	GE	GE	England (Spain)	Saliva healthy donor	N					KY973516	MG298851
86	IMS Saliva 220	England (Indian)	GE	GN	England (Indian)	Saliva healthy donor	N					KY973432	MG298852
87	IMS Saliva 231	England (USA)	GE	GU		Saliva healthy donor	N					KY973542	MG298853
88	IMS Saliva 243	England (Singapore)	GE	GA	England (Singapore)	Saliva healthy donor	N					KY973511	MG298854
89	IMS Saliva 248	England (Indian)	GE	GN	Indian	Saliva healthy donor	N			71		KY973495	MG298855
90	IMS Saliva 250	England (China)	GE	GA		Saliva healthy donor	N					KY973433	MG298856
91	IMS Saliva 31	England (Indian)	GE	GN	England (Indian)	Saliva healthy donor	N					KY973454	MG298857
92	IMS Saliva 49	England (Hong Kong)	GE	GA	England (Hong Kong)	Saliva healthy donor	N					KY973510	MG298858
93	IMS Saliva 52	England (Chinese)	GE	GA	England (Chinese)	Saliva healthy donor	N					KY973501	MG298859
94	IMS Saliva 6	England	GE	GE	England	Saliva healthy donor	N					KY973465	MG298860
95	IMS Saliva 70	England	GE	GE	England	Saliva healthy donor	N					KY973426	MG298861
96	IMS Saliva 71	England	GE	GE	England	Saliva healthy donor	N					KY973462	MG298862
97	IMS Saliva 9	England (Poland)	GE	GE	England (Poland)	Saliva healthy donor	N					KY973438	MG298863
98	JC 002	USA	GU	GU	USA	Saliva CAEBV	N					KY973457	MG298864
99	JC 023	USA	GU	GU	USA	Saliva CAEBV	N					KY973515	MG298865
100	JC 030-18	USA	GU	GU	USA	Saliva CAEBV	N					KY973436	MG298866
101	JC 030-29	USA	GU	GU	USA	Saliva CAEBV	N					KY973435	MG298867
102	JC 037	USA	GU	GU	USA	Saliva CAEBV	N					KY973437	MG298868
103	JC 040	USA	GU	GU	USA	Saliva CAEBV	N					KY973466	MG298869
104	JC V005	USA	GU	GU	USA	Saliva CAEBV	N					KY973458	MG298870
105	JC V006	USA	GU	GU	USA	Saliva CAEBV	N					KY973459	MG298871
106	Jijoye	Africa	GF	GF		BL cell line	C	Type2	T2			LN827800	LN827800
107	JM LCL IK	Indonesia	GI	GI		Spontaneous LCL	N					KY973425	MG298872
108	JM LCL IN	Indonesia	GI	GI	Indonesia	Spontaneous LCL	N					KY973536	MG298873
109	JM LCL MU	Indonesia	GI	GI	Indonesia	Spontaneous LCL	N					KY973527	MG298874
110	JM LCL SU	Indonesia	GI	GI	Indonesia	Spontaneous LCL	N					KY973535	MG298875
111	JM NKTLY 218.1	Indonesia	GI	GI	Indonesia	NKT lymphoma	C					KY973526	MG298876
112	JM NKTLY 96.1	Indonesia	GI	GI		NKT lymphoma	C					KY973509	MG298877
113	JM NKTLY 98.1	Indonesia	GI	GI		NKT lymphoma	C					KY973405	MG298878
114	JM NPC biop 162	Indonesia	GI	GI		NPC Biopsy	C					KY973530	MG298879
115	JM NPC biop 238	Indonesia	GI	GI	Indonesia	NPC Biopsy	C					KY973525	MG298880
116	JM NPC biop 27	Indonesia	GI	GI		NPC Biopsy	C					KY973450	MG298881
117	JM NPC biop 51	Indonesia	GI	GI	Indonesia	NPC Biopsy	C					KY973529	MG298882
118	JM NPC bru 178	Indonesia	GI	GI	Indonesia	NPC Nasal brush	C					KY973453	MG298883
119	JM NPC bru 238	Indonesia	GI	GI	Indonesia	NPC Nasal brush	C					KY973539	MG298884
120	JM NPC bru 377	Indonesia	GI	GI	Indonesia	NPC Nasal brush	C					KY973494	MG298885
121	JM NPC bru 38	Indonesia	GI	GI	Indonesia	NPC Nasal brush	C					KY973537	MG298886
122	JM NPC bru 51	Indonesia	GI	GI	Indonesia	NPC Nasal brush	C					KY973538	MG298887
123	JM NPC bru L16	Indonesia	GI	GI	Indonesia	NPC Nasal brush	C						MG298888
124	JM NPC bru L2	Indonesia	GI	GI	Indonesia	NPC Nasal brush	C						MG298889
125	JM NPC bru L29	Indonesia	GI	GI	Indonesia	NPC Nasal brush	C						MG298890
126	JM NPC bru L3	Indonesia	GI	GI	Indonesia	NPC Nasal brush	C						MG298891
127	JM NPC bru L37	Indonesia	GI	GI		NPC Nasal brush	C						MG298892
128	JM NPC bru L4	Indonesia	GI	GI		NPC Nasal brush	C	Type 2	T2				MG298893
129	JM NPC bru L41	Indonesia	GI	GI	Indonesia	NPC Nasal brush	C						MG298894
130	JM NPC bru L42	Indonesia	GI	GI	Indonesia	NPC Nasal brush	C						MG298895
131	JM NPC bru L47	Indonesia	GI	GI		NPC Nasal brush	C						MG298896
132	JM NPC bru L5	Indonesia	GI	GI	Indonesia	NPC Nasal brush	C						MG298897
133	JM NPC bru L7	Indonesia	GI	GI		NPC Nasal brush	C	Type 2	T2				MG298898
134	JM Saliva 18	Uganda	GF	GF	Uganda	Saliva from BL patient	N					KY973449	MG298899
135	JM Saliva 20	Uganda	GF	GF		Saliva from BL patient	N	Type2	T2			KY973482	MG298900
136	JM Saliva 33	Uganda	GF	GF	Uganda	Saliva from BL patient	N					KY973477	MG298901
137	JM Saliva 5	Uganda	GF	GF	Uganda	Saliva from BL patient	N					KY973448	MG298902
138	JW BL121B	Africa	GF	GF	Africa	BL cell line	C					KY973483	MG298903
139	JW BL17A	Africa	GF	GF	Africa	BL cell line	C					KY973468	MG298904
140	JW BL43B	Africa	GF	GF	Africa	BL cell line	C					KY973444	MG298905
141	K4123	Unknown, isolated in USA	GU	GU		sLCL	N					KC440851	KC440851
142	K4413	Unknown, isolated in USA	GU	GU		sLCL	N					KC440852	KC440852
143	HKNPC2	Hong Kong	GA	GA	Hong Kong	NPC biopsy	C						KF992564
144	HKNPC3	Hong Kong	GA	GA	Hong Kong	NPC biopsy	C						KF992565
145	HKNPC4	Hong Kong	GA	GA	Hong Kong	NPC biopsy	C						KF992566
146	HKNPC5	Hong Kong	GA	GA	Hong Kong	NPC biopsy	C						KF992567
147	HKNPC6	Hong Kong	GA	GA	Hong Kong	NPC biopsy	C						KF992568
148	HKNPC7	Hong Kong	GA	GA	Hong Kong	NPC biopsy	C						KF992569
149	HKNPC8	Hong Kong	GA	GA	Hong Kong	NPC biopsy	C						KF992570
150	HKNPC9	Hong Kong	GA	GA	Hong Kong	NPC biopsy	C						KF992571
151	L591	Germany	GE	GE	Germany	Hodgkin's lymphoma cell line	C					LN827523	LN827523
152	LC1	China	GA	GA	China	Lung carcinoma	C					KT823506	KT823506
153	LC2	China	GA	GA	China	Lung carcinoma	C					KT823507	KT823507
154	LC3	China	GA	GA	China	Lung carcinoma	C					KT823508	KT823508
155	LC4	China	GA	GA	China	Lung carcinoma	C					KT823509	KT823509
156	M81	Hong Kong	GA	GA	Hong Kong	BAC from LCL, EBV from NPC	C					KF373730	KF373730
157	M81 gDNA	Hong Kong	GA	GA	Hong Kong	M81 cell line genomic DNA	C					KY973545	MG298906
158	M-ABA	Africa	GF	GF	Africa	LCL from NPC virus	C					LN827527	LN827527
159	Mak_1	Africa	GF	GF	Africa	BL cell line	C					LN824203	LN824203
160	Makau	Africa	GF	GF	Africa	BL cell line	C					LN827551	LN827551
161	MP	Brazil	GS	GS	Brazil	BL tumour biopsy	C					KP968258	KP968258
162	Mutu	Kenya	GF	GF	Kenya	BL cell line	C					KC207814	KC207814
163	B95-8/NC_007605	USA	GU	GU	USA	IM	N					NC007605	NC007605	ENA Study	ENA Sample
164	P11-871	Japan	GA	GA		Blood, IM patient	N			71			LS992264.1	ERP108461	ERS2439657
165	P12-1026	Japan	GA	GA		Blood, IM patient	N						LS992269.1	ERP108461	ERS2439658
166	P1-812	Japan	GA	GA		Blood, IM patient	N						LS992261.1	ERP108461	ERS2439648
167	P1-T1	England	GE	GE	England	PTLD tumour	C						LS992258.1
168	P2-1213	Japan	GA	GA		Blood, IM patient	N						LS992259.1	ERP108461	ERS2439649
169	P2-T1	England	GE	GE	England	PTLD tumour	C						LS992257.1
170	P3-2670	Japan	GA	GA		Blood, IM patient	N						LS992260.1	ERP108461	ERS2439650
171	P3HR1 c16	Africa	GF	GF		BL cell line	C	Type2	T2			LN827548	LN827548
172	P3-T1	England	GE	GE	England	PTLD tumour	C						LS992256.1
173	P4-2274	Japan	GA	GA		Blood, IM patient	N						LS992262.1	ERP108461	ERS2439651
174	P4-T1	England	GE	GE	England	PTLD tumour	C						LS992240.1
175	P5-1294	Japan	GA	GA		Blood, IM patient	N						LS992263.1	ERP108461	ERS2439652
176	P6-1751	Japan	GA	GA		Blood, IM patient	N						LS992268.1	ERP108461	ERS2439653
177	P7-2634	Japan	GA	GA		Blood, IM patient	N						LS992267.1	ERP108461	ERS2439654
178	P8-414	Japan	GA	GA		Blood, IM patient	N						LS992266.1	ERP108461	ERS2439655
179	P9-2631	Japan	GA	GA		Blood, IM patient	N						LS992265.1	ERP108461	ERS2439656
180	pLCL-TRL1-pre	USA	GU	GU	USA	sLCL. PTLD early	C					LN824207	LN824207
181	pLCL-TRL595	USA	GU	GU	USA	sLCL. PTLD	C					LN827559	LN827559
182	RK LCL H12	Papua New Guinea	GP	GP	Papua New Guinea	Spontaneous LCL	N			71		KY973404	MG298907
183	RK LCL H16	Papua New Guinea	GP	GP	Papua New Guinea	Spontaneous LCL	N			71		KY973546	MG298908
184	RK LCL H35	Papua New Guinea	GP	GP	Papua New Guinea	Spontaneous LCL	N			71		KY973410	MG298909
185	RK LCL L12	Papua New Guinea	GP	GP	Papua New Guinea	Spontaneous LCL	N			71		KY973408	MG298910
186	RK LCL L19	Papua New Guinea	GP	GP		Spontaneous LCL	N	Type2	T2			KY973523	MG298911
187	RK LCL L2	Papua New Guinea	GP	GP	Papua New Guinea	Spontaneous LCL	N			71		KY973497	MG298912
188	RK LCL L24	Papua New Guinea	GP	GP	Papua New Guinea	Spontaneous LCL	N			71		KY973521	MG298913
189	RK LCL L3	Papua New Guinea	GP	GP		Spontaneous LCL	N	Type2	T2	71		KY973500	MG298914
190	RK LCL L4	Papua New Guinea	GP	GP		Spontaneous LCL	N	Type2	T2	71		KY973409	MG298915
191	RK LCL L5	Papua New Guinea	GP	GP	Papua New Guinea	Spontaneous LCL	N			71		KY973410	MG298916
192	RPF	Brazil	GS	GS	Brazil	BL tumour biopsy	C					KR063344	KR063344
193	Saliva1	UK (Hong Kong)	GE	GA	UK (Hong Kong)	Saliva healthy donor	N					LN824142	LN824142
194	SCL	Brazil	GS	GS	Brazil	BL tumour biopsy	C					KP968259	KP968259
195	sLCL-1.02	Kenya	GF	GF	Kenya	sLCL	N					LN827588	LN827588
196	sLCL-1.04	Kenya	GF	GF	Kenya	sLCL	N					LN827585	LN827585
197	sLCL-1.05	Kenya	GF	GF	Kenya	sLCL	N					LN827581	LN827581
198	sLCL-1.06	Kenya	GF	GF	Kenya	sLCL	N					LN827566	LN827566
199	sLCL-1.07	Kenya	GF	GF	Kenya	sLCL	N					LN827565	LN827565
200	sLCL-1.08	Kenya	GF	GF	Kenya	sLCL	N					LN827552	LN827552
201	sLCL-1.09	Kenya	GF	GF	Kenya	sLCL	N					LN827574	LN827574
202	sLCL-1.10	Kenya	GF	GF	Kenya	sLCL	N					LN827573	LN827573
203	sLCL-1.11	Kenya	GF	GF	Kenya	sLCL	N					LN827550	LN827550
204	sLCL-1.12	Kenya	GF	GF	Kenya	sLCL	N					LN824205	LN824205
205	sLCL-1.13	Kenya	GF	GF	Kenya	sLCL	N					LN827579	LN827579
206	sLCL-1.17	Kenya	GF	GF	Kenya	sLCL	N					LN827577	LN827577
207	sLCL-1.18	Kenya	GF	GF		sLCL	N	Recombinant	T0			LN827563	LN827563
208	sLCL-1.19	Kenya	GF	GF	Kenya	sLCL	N					LN827562	LN827562
209	sLCL-1.24	Kenya	GF	GF	Kenya	sLCL	N					LN827568	LN827568
210	sLCL-2.14	Kenya	GF	GF		sLCL	N	Type2	T2	73		LN827560	LN827560
211	sLCL-2.15	Kenya	GF	GF		sLCL	N	Type2	T2			LN827591	LN827591
212	sLCL-2.16	Kenya	GF	GF		sLCL	N	Type2	T2			LN827580	LN827580
213	sLCL-2.21	Kenya	GF	GF		sLCL	N	Type2	T2	73		LN827587	LN827587
214	sLCL-2.22	Kenya	GF	GF		sLCL	N	Type2	T2	73		LN831023	LN831023
215	sLCL-BL1.03	Kenya	GF	GF	Kenya	sLCL	N					LN827582	LN827582
216	sLCL-BL1.20	Kenya	GF	GF	Kenya	sLCL	N					LN827571	LN827571
217	sLCL-IM1.02	Australia	GE	GE	Australia	sLCL. IM.	N					LN827596	LN827596
218	sLCL-IM1.05	Australia	GE	GE	Australia	sLCL. IM.	N					LN827590	LN827590
219	sLCL-IM1.09	Australia	GE	GE	Australia	sLCL. IM.	N					LN827567	LN827567
220	sLCL-IM1.16	Australia	GE	GE	Australia	sLCL. IM.	N					LN827799	LN827799
221	sLCL-IM1.17	Australia	GE	GE	Australia	sLCL. IM	N					LN827583	LN827583
222	sLCL-IS1.01	Australia	GE	GE	Australia	sLCL. PTLD	C					LN827570	LN827570
223	sLCL-IS1.03	Australia	GE	GE	Australia	sLCL. PTLD	C					LN827595	LN827595
224	sLCL-IS1.04	Australia	GE	GE	Australia	sLCL. PTLD	C					LN827597	LN827597
225	sLCL-IS1.06	Australia	GE	GE	Australia	sLCL. PTLD	C					LN827584	LN827584
226	sLCL-IS1.07	Australia	GE	GE	Australia	sLCL. PTLD	C					LN827594	LN827594
227	sLCL-IS1.08	Australia	GE	GE	Australia	sLCL. PTLD	C					LN827553	LN827553
228	sLCL-IS1.10	Australia	GE	GE	Australia	sLCL. PTLD	C					LN827592	LN827592
229	sLCL-IS1.11	Australia	GE	GE	Australia	sLCL. PTLD	C					LN827569	LN827569
230	sLCL-IS1.12	Australia	GE	GE	Australia	sLCL. PTLD	C					LN827593	LN827593
231	sLCL-IS1.13	Australia	GE	GE	Australia	sLCL. PTLD	C			71		LN827578	LN827578
232	sLCL-IS1.14	Australia	GE	GE	Australia	sLCL. PTLD	C					LN827575	LN827575
233	sLCL-IS1.15	Australia	GE	GE	Australia	sLCL. PTLD	C					LN827586	LN827586
234	sLCL-IS1.18	Australia	GE	GE	Australia	sLCL. PTLD	C					LN827572	LN827572
235	sLCL-IS1.19	Australia	GE	GE	Australia	sLCL. PTLD	C					LN827588	LN827588
236	sLCL-IS1.20	Australia	GE	GE	Australia	sLCL. PTLD	C					LN827576	LN827576
237	sLCL-IS2.01	Australia	GE	GE		sLCL. PTLD	C	Type2	T2			LN827589	LN827589
238	VGO	Brazil	GS	GS	Brazil	BL tumour biopsy	C					KP968260	KP968260
239	Wewak2	Papua New Guinea	GP	GP		BL cell line	C	Type2	T2	71		LN827544	LN827544
240	X50-7	USA	GU	GU	USA	LCL	N					LN827555	LN827555
241	YCCEL1	Korea	GA	GA	Korea	Gastric carcinoma cell line	C					LN827561	LN827561
Additional EBV sequences not used in the alignment of 241 EBV genomes
1	Akata 2000	Japan	GA			Burkitt's lymphoma						LN824208	LN824208
2	DF Tonsil T156	Argentina	GS			Tonsil biopsy						KY973446
3	GC1	South Korea	GA			GC cell line SNU-719						KP735248
4	GK K001	USA?	GU			BL cell line						KY973496
5	GK LY91	Uganda	GF			BL cell line		Type2	T2			KY973491
6	IMS Saliva 155	England	GE			Saliva						KY973427
7	IMS Saliva 187	England	GE			Saliva						KY973452
8	IMS Saliva 216	England	GE			Saliva						KY973431
9	IMS Saliva 5	Pakistan	GA			Saliva						KY973434
10	IMS Saliva 81	England	GE			Saliva		Type2	T2			KY973463
11	IMS Saliva 90	England	GE			Saliva						KY973455
12	JC 027	USA	GU			Saliva						KY973456
13	JC VID14	USA	GU			Saliva						KY973467
14	JC VID41	USA	GU			Saliva						KY973480
15	JM NKTLY 97.1	Indonesia	GI			NKT lymphoma						KY973534
16	JC 039	USA	GU			Saliva						KY973443
17	JM NPC bru L16	Indonesia	GI			Nasal brush						KY973499
18	JM NPC bru L2	Indonesia	GI			Nasal brush						KY973541
19	JM NPC bru L29	Indonesia	GI			Nasal brush						KY973528
20	JM NPC bru L3	Indonesia	GI			Nasal brush						KY973531
21	JM NPC bru L37	Indonesia	GI			Nasal brush						KY973507
22	JM NPC bru L4	Indonesia	GI			Nasal brush		Type2	T2			KY973524
23	JM NPC bru L41	Indonesia	GI			Nasal brush						KY973532
24	JM NPC bru L42	Indonesia	GI			Nasal brush						KY973533
25	JM NPC bru L47	Indonesia	GI			Nasal brush						KY973543
26	JM NPC bru L5	Indonesia	GI			Nasal brush						KY973540
27	JM NPC bru L7	Indonesia	GI			Nasal brush		Type2	T2			KY973406
28	LCL B95-8 del EBER2	USA	GU			LCL (from B95-8, deletion in EBER2)						LN827739	LN827739
29	pLCL-TRL1-post	USA	GU			sLCL. PTLD fatal						LN824206	LN824206
30	Raji	Africa, Nigeria	GF			BL						KF717093
31	SG	Argentina	GS			BL tumour biopsy						KT001103
32	VA	Argentina	GS			BL tumour biopsy		Type2	T2			KT001102
33	DF_Tonsil_T156_BWA	Argentina	GS			Tonsil biopsy							MG298917
34	GK_LY91_BWA	Africa	GF			BL cell line							MG298918
35	IMS_Saliva_155_BWA	England, mixed Indian	GE			Saliva healthy donor							MG298919
36	IMS_Saliva_187_BWA	England, Pakistani	GI			Saliva healthy donor							MG298920
37	IMS_Saliva_216_BWA	England, mixed Africa	GE			Saliva healthy donor							MG298921
38	IMS_Saliva_5_BWA	England, Pakistani	GI			Saliva healthy donor							MG298922
39	IMS_Saliva_81_BWA	England	GE			Saliva healthy donor		Type2	T2				MG298923
40	IMS_Saliva_90_BWA	England	GE			Saliva healthy donor							MG298924
41	JC_027_BWA	USA	GU			Saliva CAEBV							MG298925
42	JC_039_BWA	USA	GU			Saliva CAEBV							MG298926
43	JC_VID14_BWA	USA	GU			Saliva CAEBV							MG298927
44	JC_VID41_BWA	USA	GU			Saliva CAEBV							MG298928
